# Supplementary material for: RNA binding protein IGF2BP1 synergizes with ETV6-RUNX1 to drive oncogenic signaling in B-cell Acute Lymphoblastic Leukemia
Source: J Exp Clin Cancer Res. 2023 Sep 5;42:231. doi: 10.1186/s13046-023-02810-1 (PMC10478443; doi:10.1186/s13046-023-02810-1)
Supplement: Supplementary file 2 — Additional file 2. [file 13046_2023_2810_MOESM2_ESM.xlsx]

## Sheet: Genelist
Gene id	Symbol	biotype	mappability	PC1-rna	signedPC1-rnaseq	PC2-rna	PC1-rip	signedPC1-rip	PC2-rip	IGF2BP1_RNASEQ_Control1	IGF2BP1_RNASEQ_Control2	IGF2BP1_RNASEQ_Guide1	IGF2BP1_RNASEQ_Guide2	IGF2BP1_RNASEQ_Guide3	IGF2BP1_Input_Sample1	IGF2BP1_Input_Sample2	IGF2BP1_Input_Sample3	IGF2BP1_IP_Sample1	IGF2BP1_IP_Sample2	IGF2BP1_IP_Sample3	RNAseq fold	RNASeq adjP	RNASeq -log10 adjP	RIP fold	RIP adjP	RIP -log10 adjP
ENSG00000185862.7	EVI2B	protein_coding	1344	1.36758e-05	1.36758e-05	3.2393e-05	0.000277904	0.000277904	0.000202547	139.85	130.41	139.29	125.07	130.59	88.53	98.077	114.72	855.4	818.72	1156.2	0.0592412	0.752966	0.123225	3.29128	1.52857e-223	222.816
ENSG00000215114.9	UBXN2B	protein_coding	5041	5.96921e-05	5.96921e-05	3.81193e-07	0.000244782	0.000244782	0.000113252	50.096	48.086	50.198	51.287	50.901	40.676	50.838	54.189	206.72	224.95	444.56	0.197854	0.132593	0.877481	2.35597	1.96034e-148	147.708
ENSG00000095787.23	WAC	protein_coding	8288	4.21948e-05	-4.21948e-05	7.66404e-06	0.000236572	0.000236572	9.192e-05	152.48	149.07	143.04	122.52	131.46	114.36	132.41	132.51	490.45	504.61	1047.4	-0.10796	0.192115	0.716439	2.22724	1e-223	223
ENSG00000120685.20	PROSER1	protein_coding	5170	9.11537e-05	9.11537e-05	1.52881e-05	0.000231233	0.000231233	9.92583e-05	115.42	112.77	116.57	124.51	123.26	79.545	113.01	104.16	359.76	376.3	787.33	0.259106	0.00201272	2.69622	2.07987	2.80629e-180	179.552
ENSG00000132846.6	ZBED3	protein_coding	6104	8.11909e-05	8.11909e-05	0.000103964	0.000230966	0.000230966	0.000160349	46.974	46.646	54.614	50.939	52.119	24.319	37.364	38.163	153.85	162.29	246.33	0.278815	0.0141242	1.85004	2.38307	5.75851e-146	145.24
ENSG00000150961.15	SEC24D	protein_coding	4082	0.000248462	-0.000248462	0.000257985	0.000230209	0.000230209	1.5099e-05	112.8	114.31	65.825	58.37	56.957	59.712	47.161	43.381	161.06	167.61	426.52	-0.836935	8.5015e-18	17.0705	2.17928	6.95648e-96	95.1576
ENSG00000055208.19	TAB2	protein_coding	4872	8.21461e-05	-8.21461e-05	1.82238e-06	0.00022875	0.00022875	8.1371e-05	118.44	124.35	107.27	95.058	89.16	117.84	122.57	123.14	465.06	454.71	928.56	-0.257075	0.0111138	1.95414	2.22257	3.64421e-232	231.438
ENSG00000112182.15	BACH2	protein_coding	9437	7.0603e-05	-7.0603e-05	0.00013675	0.000226159	0.000226159	0.000194282	166.36	159.13	170.24	128.88	133.26	338.34	121.36	119.99	277.42	292.66	1696.9	-0.172264	0.0113451	1.94519	1.55806	4.08684e-141	140.389
ENSG00000134986.14	NREP	protein_coding	5195	6.96138e-05	6.96138e-05	0.000150196	0.000224492	0.000224492	7.96777e-05	168.9	166.65	147.67	170.73	172.94	237.49	197.44	194.85	861.86	818.09	1453.6	0.174711	0.0239098	1.62142	2.41705	1e-223	223
ENSG00000162511.8	LAPTM5	protein_coding	2073	0.000109952	-0.000109952	2.24504e-05	0.000220805	0.000220805	4.82263e-05	5869.9	5910.3	5146.3	4326.4	4452.6	4737.2	2167.3	2190.3	8113	7741.9	21122	-0.284289	1.66295e-09	8.77912	2.18175	1e-223	223
ENSG00000048991.16	R3HDM1	protein_coding	5974	7.29278e-05	7.29278e-05	7.45596e-06	0.000219705	0.000219705	0.00011032	122.14	121.29	124.41	129.52	124.22	97.555	120.89	129.51	430.55	442.59	783.37	0.20058	0.0167582	1.77577	2.11926	3.66742e-228	227.436
ENSG00000094916.16	CBX5	protein_coding	11945	1.4123e-05	-1.4123e-05	5.9012e-05	0.000217337	0.000217337	8.33466e-06	274.31	263.01	244.33	234.61	238.37	457	469.64	475.75	1135.2	1267.2	3538.8	-0.043809	0.547182	0.261868	1.66305	1.73175e-194	193.762
ENSG00000003436.16	TFPI	protein_coding	5154	0.000195025	-0.000195025	0.000230712	0.0002149	0.0002149	4.3487e-05	7.5911	7.8921	2.6354	2.1783	2.4008	7.1723	3.5686	3.2516	15.561	13.721	46.258	-1.6178	3.80092e-06	5.42011	2.42285	1.34311e-15	14.8719
ENSG00000106415.13	GLCCI1	protein_coding	4472	6.49741e-05	-6.49741e-05	2.42124e-05	0.00021128	0.00021128	2.56236e-05	52.738	51.468	46.681	37.588	44.053	56.7	57.443	56.712	150.61	168.74	403.75	-0.213207	0.135276	0.868778	1.80193	1.64116e-71	70.7848
ENSG00000176542.10	USF3	protein_coding	13695	8.32239e-05	8.32239e-05	3.90184e-05	0.000210544	0.000210544	0.000128027	9.8492	10.383	10.996	11.933	10.819	12.484	22.429	23.495	63.342	67.863	121.93	0.311309	0.0504521	1.29712	1.83172	6.39474e-92	91.1942
ENSG00000151176.8	PLBD2	protein_coding	4789	2.86009e-05	2.86009e-05	2.76025e-05	0.000209628	0.000209628	0.000117584	49.818	50.478	47.784	48.646	48.072	35.7	43.655	38.493	159.01	157.06	238.99	0.0883692	0.462705	0.334695	2.26422	8.40628e-108	107.075
ENSG00000181827.15	RFX7	protein_coding	11650	5.6386e-07	5.6386e-07	9.98161e-05	0.000208898	0.000208898	9.44384e-05	58.971	60.888	63.237	54.931	54.448	75.062	100.41	103.09	289.53	309.66	573.35	0.00870454	0.951415	0.0216299	1.87558	4.44436e-209	208.352
ENSG00000005483.21	KMT2E	protein_coding	9143	2.50489e-05	-2.50489e-05	5.68704e-05	0.000208836	0.000208836	7.82719e-05	128.59	130.25	127.66	114.95	108.3	110.49	148.33	163.74	414.75	411.64	898.17	-0.0724588	0.465316	0.332252	1.72254	1.55576e-166	165.808
ENSG00000070756.16	PABPC1	protein_coding	4600	3.98495e-05	-3.98495e-05	2.03408e-05	0.000208096	0.000208096	0.00013865	2120.6	2098.3	1951.7	1736.8	1835	1256.1	1502.5	1444.9	5905	5688.8	7687.4	-0.10037	0.0714533	1.14598	2.29436	1e-223	223
ENSG00000105974.12	CAV1	protein_coding	3699	4.45281e-05	-4.45281e-05	0.000128638	0.00020714	0.00020714	4.90087e-05	14.941	12.695	9.8185	9.6958	11.004	12.336	10.11	9.9673	42.059	39.483	81.233	-0.279371	0.356867	0.447494	2.34076	1.75089e-28	27.7567
ENSG00000121644.19	DESI2	protein_coding	4303	0.000148385	0.000148385	6.69039e-05	0.000207137	0.000207137	8.01253e-05	71.849	68.553	84.335	85.812	93.155	93.827	100.31	94.77	313.86	344.19	583.31	0.489441	1.76247e-06	5.75388	2.07257	5.32357e-143	142.274
ENSG00000060749.15	QSER1	protein_coding	9959	0.000108467	0.000108467	0.000104168	0.000206822	0.000206822	0.000127463	56.346	53.063	51.382	64.321	56.99	124.64	161.91	168	534.07	597.26	854.23	0.290059	0.0032955	2.48208	2.09527	1.98946e-247	246.701
ENSG00000261115.6	TMEM178B	protein_coding	10752	0.000251562	-0.000251562	6.53775e-05	0.00020625	0.00020625	0.000224231	5.7509	4.8596	3.0483	1.3342	1.5748	5.8554	2.0528	1.6106	3.7172	4.1077	32.07	-1.72928	6.27746e-09	8.20222	1.41625	4.23645e-05	4.373
ENSG00000079931.15	MOXD1	protein_coding	5026	0.000194677	-0.000194677	4.55892e-05	0.000203687	0.000203687	0.000498112	34.186	30.793	24.498	15.761	18.4	62.172	6.7091	4.4459	6.9914	8.2484	169.36	-0.78943	1.15275e-06	5.93827	0.772335	0.0225785	1.64631
ENSG00000150907.10	FOXO1	protein_coding	4229	7.12489e-06	7.12489e-06	8.41711e-05	0.000203286	0.000203286	6.93023e-05	232.06	210.74	235.3	191.51	211.44	304.84	206.59	205.01	472.85	473.3	1630.5	0.00321887	0.994782	0.0022719	1.5191	3.31381e-120	119.48
ENSG00000206527.10	HACD2	protein_coding	4596	0.000114678	0.000114678	4.45014e-05	0.000202269	0.000202269	3.80935e-05	57.149	53.101	62.383	66.363	63.765	60.449	68.966	72.684	173.69	181.99	429.51	0.379216	0.000975925	3.01058	1.64552	4.97639e-74	73.3031
ENSG00000111145.8	ELK3	protein_coding	4704	3.05265e-05	-3.05265e-05	2.83146e-05	0.000200805	0.000200805	4.40265e-05	130.98	127.46	125.92	108.07	113.53	126.23	121.08	119.94	353.71	353.56	722.02	-0.0820858	0.521742	0.282544	1.87141	4.67395e-152	151.33
ENSG00000118922.17	KLF12	protein_coding	10523	8.5929e-05	-8.5929e-05	3.99784e-06	0.000200123	0.000200123	3.10051e-06	25.714	25.424	22.925	17.93	20.268	51.486	41.832	44.911	108.82	116.95	287.04	-0.281591	0.0335809	1.47391	1.69704	7.91736e-96	95.1014
ENSG00000109171.15	SLAIN2	protein_coding	6184	2.87668e-05	2.87668e-05	2.12738e-05	0.000198847	0.000198847	6.98607e-05	39.907	37.594	37.864	36.815	38.544	47.728	54.429	57.181	157.76	159.62	306.59	0.099046	0.526639	0.278487	1.82522	5.85362e-101	100.233
ENSG00000163412.13	EIF4E3	protein_coding	9502	7.16474e-05	7.16474e-05	6.16081e-05	0.000198696	0.000198696	0.00029828	5.5572	5.4641	6.5879	6.6627	6.4083	7.8415	1.355	1.3522	3.2464	2.5949	31.001	0.386803	0.128356	0.891584	1.42894	0.00112398	2.94924
ENSG00000112144.15	ICK	protein_coding	6233	1.51937e-05	-1.51937e-05	3.0222e-05	0.000198687	0.000198687	3.03237e-05	43.193	42.445	42.304	37.026	38.294	46.333	46.722	49.741	123.08	127.28	290.31	-0.0451851	0.641376	0.192887	1.69316	5.77707e-75	74.2383
ENSG00000183354.12	KIAA2026	protein_coding	7736	4.38343e-05	-4.38343e-05	3.74882e-05	0.000197953	0.000197953	5.9842e-05	31.901	27.829	29.123	25.075	23.572	33.822	40.498	43.976	105.68	112.89	232.09	-0.156202	0.415886	0.381026	1.68834	7.66077e-76	75.1157
ENSG00000147124.12	ZNF41	protein_coding	4684	8.98489e-05	8.98489e-05	6.18316e-05	0.000196849	0.000196849	0.000122182	24.358	23.298	28.178	27.099	29.476	22.813	30.105	32.916	97.352	110.78	155.85	0.386723	0.019779	1.7038	2.03975	3.99098e-62	61.3989
ENSG00000152580.8	IGSF10	protein_coding	11302	0.000103184	0.000103184	6.15185e-05	0.000196848	0.000196848	0.000200189	177.47	172.14	170.26	197.99	180.13	127.71	274	289.89	842.75	895.27	1059.5	0.254099	0.000312959	3.50451	1.94161	1.06262e-287	286.974
ENSG00000149131.16	SERPING1	protein_coding	2802	0.000191114	-0.000191114	9.17582e-05	0.000196544	0.000196544	0.000120764	66.398	69.397	47.315	35.06	37.653	51.534	43.323	44.857	217.59	187.99	235.57	-0.760989	2.03392e-07	6.69167	2.51989	8.98778e-88	87.0463
ENSG00000139793.18	MBNL2	protein_coding	5066	0.000151899	-0.000151899	8.71571e-05	0.000195492	0.000195492	3.3781e-05	31.324	28.396	22.148	16.19	19.026	45.035	28.682	29.773	81.063	78.838	210.8	-0.623791	0.000162965	3.78791	1.76958	2.2801e-47	46.642
ENSG00000253352.9	TUG1	lncRNA	9251	1.08306e-05	1.08306e-05	2.02934e-05	0.000195317	0.000195317	6.10757e-05	190.97	186.06	186.56	175.5	173.11	175.26	208.36	210.32	513.16	572.99	1092	0.0273367	0.829538	0.0811637	1.69283	2.59674e-167	166.586
ENSG00000136715.18	SAP130	protein_coding	4545	2.409e-05	2.409e-05	3.43908e-05	0.000195176	0.000195176	3.25564e-05	68.144	68.177	69.32	66.216	64.122	87.814	69.335	68.092	218.07	216.23	411.52	0.076055	0.592563	0.227266	1.97853	4.77773e-115	114.321
ENSG00000166340.17	TPP1	protein_coding	4515	0.000142646	0.000142646	1.21333e-05	0.000195056	0.000195056	5.54322e-05	106.41	107.01	115.17	136.14	120.59	100.93	100.08	95.64	292.71	290.16	539.72	0.408003	2.66743e-05	4.57391	1.89324	5.74656e-130	129.241
ENSG00000112624.12	BICRAL	protein_coding	6727	1.86488e-05	-1.86488e-05	0.000118814	0.000195054	0.000195054	1.03518e-05	31.765	31.315	34.939	26.194	29.818	40.956	41.013	38.199	95.658	99.731	241.06	-0.0322311	0.880184	0.0554264	1.6215	7.34044e-61	60.1343
ENSG00000101888.11	NXT2	protein_coding	2951	7.14027e-05	7.14027e-05	6.07679e-05	0.000194501	0.000194501	7.22528e-05	14.371	11.094	12.808	14.478	16.772	17.42	18.906	16.09	61.628	62.345	107.67	0.431122	0.170878	0.767315	2.14577	2.10533e-30	29.6767
ENSG00000198646.14	NCOA6	protein_coding	9589	4.91465e-05	4.91465e-05	7.31398e-05	0.000194235	0.000194235	7.02729e-05	71.731	69.733	76.089	71.942	69.954	52.404	84.077	74.918	183.45	178.08	393.44	0.144885	0.122428	0.91212	1.50444	4.17623e-89	88.3792
ENSG00000138802.11	SEC24B	protein_coding	5378	9.01396e-06	9.01396e-06	2.90589e-05	0.000194228	0.000194228	7.405e-05	71.834	74.465	68.52	66.514	68.298	89.678	115.71	106.05	299.51	297.21	562.61	0.0225925	1	0	1.74719	3.17242e-122	121.499
ENSG00000170153.11	RNF150	protein_coding	10820	7.03774e-05	-7.03774e-05	5.61509e-05	0.000194069	0.000194069	5.20923e-05	10.494	10.025	8.4598	7.177	7.8247	15.16	10.709	10.274	23.873	26.845	77.781	-0.312583	0.123255	0.909197	1.59145	3.01533e-28	27.5207
ENSG00000157625.15	TAB3	protein_coding	6970	9.48992e-06	-9.48992e-06	2.38365e-05	0.000193962	0.000193962	5.77193e-05	28.184	27.092	27.282	24.475	24.574	22.872	27.444	29.654	72.35	73.551	153.71	-0.0323595	1	0	1.67049	1.83652e-52	51.736
ENSG00000186951.16	PPARA	protein_coding	10412	6.13621e-05	-6.13621e-05	4.5931e-05	0.000193604	0.000193604	5.84055e-05	21.179	21.407	20.418	16.444	16.919	23.41	27.734	29.938	70.768	76.067	151.98	-0.211771	0.14878	0.827455	1.6651	6.53386e-69	68.1848
ENSG00000099204.20	ABLIM1	protein_coding	9804	0.000205009	0.000205009	9.40369e-06	0.000193425	0.000193425	0.000106699	16.605	16.933	19.607	25.035	25.176	24.037	14.946	11.738	26.922	31.59	110.31	0.723063	2.48245e-09	8.60512	1.45299	1.49822e-21	20.8244
ENSG00000149679.11	CABLES2	protein_coding	3766	5.59496e-05	5.59496e-05	5.79e-05	0.000192696	0.000192696	6.60965e-06	62.624	63.663	68.056	66.497	64.243	60.428	44.769	44.945	126.21	137.13	283.11	0.191018	0.167294	0.776519	1.87125	5.05373e-60	59.2964
ENSG00000180398.13	MCFD2	protein_coding	5711	5.76426e-06	-5.76426e-06	9.82391e-05	0.000192394	0.000192394	0.000167399	78.855	77.825	67.524	69.844	68.82	74.942	85.56	91.653	348.17	395.22	372.91	-0.0357321	1	0	2.38539	8.50805e-200	199.07
ENSG00000164120.14	HPGD	protein_coding	5406	4.67541e-06	-4.67541e-06	0.000276463	0.000191209	0.000191209	7.24988e-05	13.361	9.8487	7.0459	9.1148	11.987	19.232	6.5778	9.8167	27.339	24.61	71.938	-0.00196324	1	0	1.9765	4.63811e-19	18.3337
ENSG00000221923.9	ZNF880	protein_coding	3293	5.57024e-05	-5.57024e-05	6.67037e-06	0.00019084	0.00019084	0.000141533	11.881	11.85	10.132	8.4288	8.1085	14.032	17.315	21.883	70.704	76.77	93.94	-0.380159	0.284496	0.545923	2.22534	2.17362e-39	38.6628
ENSG00000067992.15	PDK3	protein_coding	13027	5.83742e-05	-5.83742e-05	0.000159266	0.000190704	0.000190704	9.85279e-05	16.172	15.333	17.566	12.329	12.873	40.17	25.602	25.086	48.676	53.019	189.12	-0.182435	0.30971	0.509044	1.3225	3.8612e-43	42.4133
ENSG00000131171.13	SH3BGRL	protein_coding	1658	1.85567e-05	1.85567e-05	0.000185328	0.000190624	0.000190624	8.52449e-05	285.32	241.14	221.72	221.77	279.28	219.82	204.86	215.3	715.72	701.91	1050.5	0.0678607	0.833135	0.0792844	2.07212	6.8881e-137	136.162
ENSG00000095951.17	HIVEP1	protein_coding	11142	1.61389e-05	-1.61389e-05	6.70091e-05	0.00019059	0.00019059	0.000121591	10.117	11.219	10.998	8.9568	9.7027	13.115	21.79	20.706	57.585	60.407	93.792	-0.0524626	0.684441	0.164664	1.79196	1.36269e-71	70.8656
ENSG00000085719.13	CPNE3	protein_coding	5750	3.07526e-05	-3.07526e-05	3.80224e-06	0.000190571	0.000190571	7.885e-05	70.945	67.232	65.833	55.702	62.86	99.848	111.21	115.8	314.37	335.71	552.73	-0.0818649	0.550504	0.25924	1.83523	2.93689e-148	147.532
ENSG00000197971.16	MBP	protein_coding	16950	0.00021426	-0.00021426	8.13987e-05	0.000190408	0.000190408	6.48806e-05	28.312	28.075	21.009	15.051	17.117	27.465	15.734	18.027	38.534	41.611	118.57	-0.670554	1.73614e-11	10.7604	1.56338	1.13342e-53	52.9456
ENSG00000188786.10	MTF1	protein_coding	7796	5.07498e-05	5.07498e-05	8.64248e-05	0.000189872	0.000189872	6.66554e-05	18.565	20.955	21.778	21.282	19.506	23.856	30.041	29.092	72.977	81.468	148.64	0.188056	0.297796	0.526081	1.70309	5.27754e-58	57.2776
ENSG00000173890.17	GPR160	protein_coding	3156	7.50257e-05	-7.50257e-05	0.000127455	0.000189866	0.000189866	0.000137182	37.277	30.492	25.822	21.344	27.961	61.127	24.866	29.914	59.239	60.614	245.51	-0.322295	0.14161	0.848906	1.44502	1.46338e-17	16.8346
ENSG00000082213.18	C5orf22	protein_coding	3644	2.99964e-05	2.99964e-05	0.000180205	0.000189789	0.000189789	5.94863e-05	45.049	42.472	34.6	40.994	43.518	40.419	45.09	44.303	126.39	121.43	235.41	0.0888643	0.789894	0.102431	1.7897	1.28048e-52	51.8926
ENSG00000105879.12	CBLL1	protein_coding	4474	1.64344e-06	1.64344e-06	1.07802e-05	0.000188137	0.000188137	7.43004e-05	73.812	69.924	68.836	65.524	64.994	65.97	84.002	88.65	221.29	214.82	409.41	0.000897266	1	0	1.65451	2.10204e-83	82.6774
ENSG00000185621.11	LMLN	protein_coding	7051	4.84822e-05	-4.84822e-05	2.05834e-05	0.000187831	0.000187831	7.17821e-05	9.4679	9.1925	8.6685	7.2537	6.881	4.8331	6.6083	8.081	19.858	18.638	39.821	-0.260014	0.328597	0.483336	1.70533	1.15563e-16	15.9372
ENSG00000198538.11	ZNF28	protein_coding	5790	3.25947e-05	-3.25947e-05	3.42629e-05	0.000187804	0.000187804	0.00011959	10.301	9.1955	9.4855	8.4026	7.0862	9.1776	10.801	11.964	38.498	43.709	55.767	-0.191124	0.526556	0.278556	2.16826	5.19609e-38	37.2843
ENSG00000133065.11	SLC41A1	protein_coding	4901	9.0899e-06	-9.0899e-06	5.30811e-05	0.000187677	0.000187677	3.89963e-05	56.495	56.275	56.392	52.688	46.907	71.654	66.301	60.41	173.99	190.24	338.46	-0.0377592	0.679131	0.168046	1.8422	1.58493e-86	85.8
ENSG00000242265.5	PEG10	protein_coding	6882	4.66706e-05	4.66706e-05	6.29206e-05	0.0001873	0.0001873	1.2899e-06	120.66	115.85	111.64	116.46	117.15	154.01	122.4	121.68	301.64	322.42	696.33	0.122351	0.152334	0.817202	1.6722	8.01929e-139	138.096
ENSG00000128050.8	PAICS	protein_coding	6802	0.000137879	0.000137879	7.01503e-05	0.00018719	0.00018719	6.64884e-05	305.74	294.48	300.61	350.29	344.97	389.68	429.94	427.06	1124	1191.1	2040.5	0.352452	4.96973e-10	9.30367	1.75165	3.91115e-250	249.408
ENSG00000237807.4	AC022034.1	lncRNA	7497	3.34923e-05	-3.34923e-05	5.2826e-05	0.000187171	0.000187171	0.000117815	14.196	13.895	13.982	11.856	11.163	18.028	8.3414	6.9297	18.748	19.481	67.84	-0.14647	0.534556	0.272007	1.64474	7.33745e-17	16.1345
ENSG00000274317.2	LINC02334	lncRNA	6574	0.000122531	0.000122531	0.000183247	0.000186559	0.000186559	8.53676e-05	66.548	64.791	84.306	80.03	75.487	53.507	60.619	66.025	174.39	183.5	291.96	0.384523	2.8285e-05	4.54844	1.8156	9.1665e-108	107.038
ENSG00000204604.12	ZNF468	protein_coding	4945	4.95694e-05	4.95694e-05	1.68895e-05	0.000186537	0.000186537	0.000142713	15.547	14.445	15.107	16.082	15.804	15.418	19.961	19.204	68.13	79.726	86.664	0.228084	0.342834	0.464916	2.23453	4.25033e-55	54.3716
ENSG00000163602.10	RYBP	protein_coding	7112	7.15033e-05	-7.15033e-05	4.45019e-05	0.000186115	0.000186115	2.37294e-05	32.122	29.015	26.613	22.101	24.541	34.353	31.637	32.597	64.117	69.34	190.19	-0.251782	0.0939681	1.02702	1.37235	5.85811e-36	35.2322
ENSG00000158985.13	CDC42SE2	protein_coding	4843	9.4697e-05	9.4697e-05	2.32983e-05	0.000185275	0.000185275	4.25139e-05	74.515	66.235	73.59	75.664	82.163	79.429	94.692	92.623	222.1	212.55	461.31	0.303973	0.00554281	2.25627	1.53306	4.10405e-77	76.3868
ENSG00000182022.18	CHST15	protein_coding	6414	4.40222e-05	-4.40222e-05	2.23359e-05	0.000185131	0.000185131	2.78589e-05	195.41	200.36	186.49	167.07	161.9	251.24	180.95	180.37	431.58	437.36	1068	-0.126034	0.128071	0.89255	1.58415	1.34406e-154	153.872
ENSG00000187325.5	TAF9B	protein_coding	2544	0.000182015	0.000182015	2.01026e-05	0.000184619	0.000184619	9.62766e-05	48.288	41.207	52.926	64.727	68.863	58.804	70.612	82.783	207.4	224.2	343.01	0.715722	1.9531e-06	5.70928	1.80806	4.0955e-57	56.3877
ENSG00000215246.5	AC116351.1	lncRNA	3383	0.000189235	-0.000189235	1.30021e-05	0.000184514	0.000184514	0.000408336	62.354	57.185	49.576	30.882	35.806	109.27	16.31	16.513	23.628	20.024	282.19	-0.703537	1.40886e-06	5.85113	0.730245	0.00316257	2.49996
ENSG00000124767.7	GLO1	protein_coding	1910	0.000104065	0.000104065	0.00010405	0.000184094	0.000184094	0.000143002	353.96	318.06	327.12	349.09	405.92	372.86	497.86	510.95	1666.7	1592.7	1971.9	0.3068	0.00128397	2.89144	2.01017	1.83041e-218	217.737
ENSG00000150867.14	PIP4K2A	protein_coding	4018	7.60087e-05	7.60087e-05	1.41113e-05	0.000183953	0.000183953	1.93344e-05	116.51	115.97	121.4	121.78	125.78	129.23	107.27	104.13	238.33	243.65	605.32	0.230873	0.0139622	1.85505	1.50741	2.39378e-74	73.6209
ENSG00000138674.17	SEC31A	protein_coding	7406	6.65973e-05	6.65973e-05	1.94992e-05	0.000183703	0.000183703	6.38523e-05	95.682	98.414	95.129	103.42	95.103	84.463	101	97.906	255.23	245.24	458.6	0.173745	0.0668861	1.17466	1.64995	1.04179e-122	121.982
ENSG00000072736.19	NFATC3	protein_coding	5212	7.91773e-05	7.91773e-05	0.000102583	0.000183218	0.000183218	9.18002e-05	59.528	66.685	70.589	71.385	64.163	108.6	105.04	103.54	336.84	354.09	468.82	0.245003	0.0511995	1.29073	2.04603	4.30149e-180	179.366
ENSG00000119917.14	IFIT3	protein_coding	2424	0.000154382	0.000154382	2.07446e-06	0.000183158	0.000183158	0.000191574	33.974	39.836	41.416	54.679	49.032	23.59	33.386	31.342	142.08	148.89	127.21	0.634271	0.000468211	3.32956	2.4876	1.31647e-66	65.8806
ENSG00000272398.6	CD24	protein_coding	2765	0.000370914	0.000370914	8.7207e-05	0.000182749	0.000182749	2.72127e-05	389.17	361.43	523.16	693.55	678.69	588.66	438.81	451.14	1327.1	1275.2	2296	1.01058	7.78207e-61	60.1089	1.8662	2.87376e-207	206.542
ENSG00000132466.19	ANKRD17	protein_coding	11185	0.000102504	0.000102504	6.08758e-06	0.000182739	0.000182739	9.16736e-05	119.25	115.63	122.73	130.85	126.44	126.31	189	192.13	439.7	454.08	789.64	0.271994	4.32654e-05	4.36386	1.54755	1.29697e-185	184.887
ENSG00000087053.18	MTMR2	protein_coding	5034	0.000123359	0.000123359	2.49364e-05	0.000182569	0.000182569	0.000149651	45.274	44.54	46.573	56.934	50.325	42.568	60.043	66.915	193.1	207.71	242.23	0.397499	0.00171309	2.76622	1.97499	6.70815e-106	105.173
ENSG00000261087.1	ZNNT1	lncRNA	2726	0.000143334	-0.000143334	2.47198e-05	0.000182518	0.000182518	2.3808e-05	13.148	12.131	8.882	4.805	5.8531	9.5347	11.02	9.8363	19.975	25.346	74.539	-1.1082	0.00258753	2.58711	1.43829	1.21479e-06	5.9155
ENSG00000179195.16	ZNF664	protein_coding	4464	0.000153463	0.000153463	5.52297e-06	0.000182221	0.000182221	0.000129586	138.88	139.79	152.53	170.05	172.81	129.39	163.44	181.95	499.51	556.54	678.58	0.439399	5.96954e-09	8.22406	1.92912	2.59982e-145	144.585
ENSG00000063587.14	ZNF275	protein_coding	6513	9.81306e-06	-9.81306e-06	1.02879e-05	0.000181976	0.000181976	5.3722e-06	34.531	31.074	31.373	28.778	29.348	38.488	32.382	36.795	78.909	86.034	185.83	-0.0353377	1	0	1.56971	9.03743e-46	45.044
ENSG00000114978.18	MOB1A	protein_coding	4788	0.000132753	0.000132753	3.16964e-05	0.000181766	0.000181766	4.33095e-05	246	220.19	244.52	270.31	272.17	329.33	364.42	393.53	817.48	925.83	1761.9	0.358635	4.50371e-07	6.34643	1.51881	9.6014e-112	111.018
ENSG00000005020.13	SKAP2	protein_coding	3936	2.23475e-05	2.23475e-05	5.74586e-05	0.000181438	0.000181438	7.66462e-05	96.9	84.691	86.197	82.404	91.417	62.954	78.973	81.04	207.85	197.64	353.99	0.0755343	0.611299	0.213747	1.65965	1.14326e-71	70.9419
ENSG00000115365.12	LANCL1	protein_coding	5216	1.39627e-05	1.39627e-05	0.000136927	0.000181262	0.000181262	4.93679e-06	68.557	57.948	54.628	56.143	61.742	84.601	74.403	80.216	175.15	182.49	404.34	0.0367129	0.824835	0.0836329	1.5269	5.33124e-71	70.2732
ENSG00000116237.16	ICMT	protein_coding	4685	0.00018436	0.00018436	1.74738e-05	0.000180619	0.000180619	5.56774e-05	97.818	99.668	107.52	134	124.9	133.64	126.54	129.25	333.96	380.09	595.73	0.531838	9.98072e-10	9.00084	1.79833	2.01686e-114	113.695
ENSG00000196967.10	ZNF585A	protein_coding	7912	9.83167e-05	-9.83167e-05	2.95312e-05	0.000180544	0.000180544	2.14085e-06	5.2216	4.932	4.3664	3.0351	2.7163	6.4972	4.6493	6.1426	13.934	15.445	33.837	-0.678959	0.0403752	1.39389	1.75814	6.64285e-15	14.1776
ENSG00000147533.17	GOLGA7	protein_coding	2403	3.55468e-06	-3.55468e-06	1.60481e-05	0.000180337	0.000180337	7.49105e-05	98.373	101.15	94.124	86.824	92.959	77.397	73.224	77.877	242.78	221.57	350.84	-0.010108	0.780011	0.107899	1.93753	5.57249e-65	64.254
ENSG00000106785.15	TRIM14	protein_coding	4838	0.000147235	0.000147235	7.41233e-05	0.00018011	0.00018011	6.26717e-05	68.485	64.458	79.342	84.445	82.45	61.962	68.178	62.12	175.59	177.54	298.78	0.468207	1.96756e-06	5.70607	1.75774	6.18838e-83	82.2084
ENSG00000120162.10	MOB3B	protein_coding	6377	6.72637e-05	-6.72637e-05	7.89535e-07	0.000180012	0.000180012	3.80742e-05	7.3366	7.5194	6.3435	5.135	4.902	10.416	11.922	12.527	27.509	31.655	63.109	-0.424442	0.181884	0.740206	1.59171	3.62834e-20	19.4403
ENSG00000189079.17	ARID2	protein_coding	9102	0.000105741	0.000105741	3.0644e-06	0.000179592	0.000179592	0.000100673	48.966	48.467	51.743	53.931	56.596	68.534	113.36	116.12	255.44	258.48	447.32	0.321896	0.000387117	3.41216	1.48111	6.77257e-125	124.169
ENSG00000165490.13	DDIAS	protein_coding	5746	8.88167e-05	8.88167e-05	1.64696e-05	0.000179367	0.000179367	0.000124697	14.808	15.079	15.827	16.988	18.814	15.782	22.087	23.916	66.195	70.027	92.971	0.400473	0.0341922	1.46607	1.88282	7.05433e-50	49.1515
ENSG00000056277.16	ZNF280C	protein_coding	4612	1.38037e-05	1.38037e-05	1.64412e-05	0.000179013	0.000179013	9.31437e-05	20.407	22.013	20.039	19.745	20.193	31.685	39.216	47.602	109.57	115.97	181.62	0.0542834	0.687572	0.162682	1.69278	2.97887e-48	47.5259
ENSG00000161202.20	DVL3	protein_coding	5268	2.47065e-05	-2.47065e-05	6.65022e-05	0.000178788	0.000178788	9.37499e-06	187.54	190.27	188.39	167.24	159.17	132.34	125.11	121.95	271.24	293.33	616.02	-0.0701588	0.471668	0.326364	1.51034	3.09287e-92	91.5096
ENSG00000048740.18	CELF2	protein_coding	10885	0.000115509	0.000115509	9.2972e-06	0.000178776	0.000178776	0.000144553	109.59	109.04	115.97	122.6	123.97	116.26	187	198.87	507.22	539.48	683.54	0.313777	9.23814e-07	6.03442	1.75721	1.96222e-208	207.707
ENSG00000152409.9	JMY	protein_coding	8982	0.000173906	-0.000173906	3.88469e-05	0.000178627	0.000178627	4.03163e-05	39.173	34.572	30.211	20.277	25.305	36.976	34.061	32.963	61.071	65.341	187.01	-0.556108	1.81216e-05	4.7418	1.23363	6.13853e-35	34.2119
ENSG00000140262.17	TCF12	protein_coding	7211	9.51477e-05	9.51477e-05	3.46526e-05	0.000178407	0.000178407	8.74718e-05	134.35	128.32	141.02	144.67	141.39	116.06	156.7	165.08	384.48	388.98	649.98	0.263393	0.000262661	3.5806	1.58296	3.47865e-147	146.459
ENSG00000153071.15	DAB2	protein_coding	5492	3.16039e-05	-3.16039e-05	3.36558e-05	0.000178265	0.000178265	0.000170422	16.191	15.054	13.871	12.436	13.103	11.884	19.648	21.971	71.357	63.941	75.386	-0.151652	0.537288	0.269793	2.01793	1.88462e-48	47.7248
ENSG00000138760.10	SCARB2	protein_coding	7232	1.56253e-05	1.56253e-05	3.21745e-05	0.000177883	0.000177883	3.62832e-05	54.705	53.135	50.954	50.411	50.294	68.605	67.989	62.953	160.3	171.63	308.24	0.0414987	0.760732	0.118769	1.66067	1.15382e-92	91.9379
ENSG00000175643.10	RMI2	protein_coding	3082	3.58432e-05	-3.58432e-05	2.4234e-05	0.000177402	0.000177402	2.70974e-05	61.253	63.95	57.1	47.761	57.265	81.335	48.936	50.026	136.64	129.41	289.29	-0.114298	0.667357	0.175642	1.74494	4.45829e-46	45.3508
ENSG00000100030.14	MAPK1	protein_coding	11212	4.38279e-05	4.38279e-05	7.67417e-06	0.000177306	0.000177306	3.40746e-05	79.43	76.333	78.638	76.437	77.544	106.53	98.646	105.43	249.45	254.09	472.93	0.123472	0.139686	0.854848	1.62059	1.18473e-149	148.926
ENSG00000185811.19	IKZF1	protein_coding	9253	2.11488e-05	2.11488e-05	6.76536e-07	0.000176898	0.000176898	4.72131e-05	193.23	193.24	189.11	180.15	184.4	259.99	248.14	249.52	617.49	681.8	1115.6	0.0559086	0.523628	0.280977	1.70212	1.11112e-186	185.954
ENSG00000171724.3	VAT1L	protein_coding	3675	0.00022043	0.00022043	0.00033718	0.000176801	0.000176801	0.000128659	37.15	38.694	68.616	63.986	59.897	46.207	51.883	52.138	177	184.55	205.28	0.849667	5.49981e-11	10.2597	2.11519	3.05687e-93	92.5147
ENSG00000106571.14	GLI3	protein_coding	9364	4.61384e-05	4.61384e-05	4.92583e-05	0.000176781	0.000176781	3.7388e-05	29.101	28.217	30.398	29.541	28.271	32.445	37.385	40.268	80.722	86.953	175.65	0.152978	0.266491	0.574317	1.42749	1.39935e-54	53.8541
ENSG00000235437.8	LINC01278	lncRNA	13791	6.6838e-05	-6.6838e-05	4.21536e-05	0.000176766	0.000176766	7.26239e-05	12.558	11.918	10.406	9.3621	9.0432	9.0884	11.425	11.909	29.039	28.842	50.72	-0.270909	0.129348	0.888241	1.62829	7.84374e-42	41.1055
ENSG00000128989.10	ARPP19	protein_coding	7256	5.10484e-05	5.10484e-05	0.000140451	0.000176759	0.000176759	3.06178e-05	116.55	105.83	99.578	105.17	117.44	154.75	177.27	192.16	370.01	391.84	829.04	0.140686	0.149336	0.825835	1.36154	1.47344e-99	98.8317
ENSG00000120519.14	SLC10A7	protein_coding	6365	0.000167082	-0.000167082	0.000145285	0.000176709	0.000176709	2.82761e-05	19.429	17.353	11.783	9.2604	10.129	17.877	17.82	19.22	44.376	44.145	91.746	-0.785046	2.42223e-05	4.61579	1.57403	2.89564e-29	28.5383
ENSG00000183049.12	CAMK1D	protein_coding	8513	5.15739e-06	-5.15739e-06	7.13968e-05	0.000176614	0.000176614	2.66496e-05	39.659	42.342	41.761	37.587	35.841	38.674	28.879	29.332	63.459	69.228	159.76	-0.0179344	0.91569	0.0382514	1.50618	3.02311e-47	46.5195
ENSG00000147100.11	SLC16A2	protein_coding	4100	2.78444e-05	-2.78444e-05	5.0684e-05	0.000176509	0.000176509	5.50721e-05	54.386	58.88	55.238	49.214	46.382	55.928	43.216	45.235	139.55	143.54	209.71	-0.102976	0.435912	0.360601	1.99565	1.002e-76	75.9991
ENSG00000115561.16	CHMP3	protein_coding	2216	4.79922e-05	4.79922e-05	5.32048e-06	0.000176237	0.000176237	4.37682e-05	46.67	47.754	48.102	49.82	48.344	51.869	47.863	48.148	141.38	126.31	235.51	0.197191	0.278046	0.555883	1.79799	4.5069e-35	34.3461
ENSG00000177485.7	ZBTB33	protein_coding	5307	5.07569e-05	5.07569e-05	8.68661e-05	0.000176229	0.000176229	8.6867e-05	67.382	56.082	58.031	61.116	63.567	69.982	90.918	94.735	226.54	233.64	373.04	0.153019	0.340675	0.46766	1.62711	5.3829e-98	97.269
ENSG00000162433.15	AK4	protein_coding	4894	0.000260296	-0.000260296	3.04102e-05	0.000175863	0.000175863	9.31902e-05	20.182	21.691	15.083	7.2646	7.8512	15.579	10.648	12.328	21.156	19.655	79.968	-1.32972	1.93095e-10	9.71423	1.14543	1.88218e-07	6.72534
ENSG00000180182.11	MED14	protein_coding	8457	0.000134429	0.000134429	1.99848e-05	0.000175697	0.000175697	2.03059e-05	34.099	33.785	35.997	41.781	40.814	47.399	51.689	54.099	109.43	110.73	245.33	0.423625	3.81063e-05	4.419	1.37495	1.16432e-61	60.9339
ENSG00000140382.15	HMG20A	protein_coding	5170	1.91853e-07	-1.91853e-07	2.41875e-05	0.000175161	0.000175161	2.89975e-05	95.998	97.546	90.353	87.769	86.666	105.58	91.786	83.739	233.47	235.79	414.46	-0.00927122	1	0	1.73795	5.95954e-103	102.225
ENSG00000107249.23	GLIS3	protein_coding	8850	5.49591e-05	-5.49591e-05	1.00816e-05	0.00017516	0.00017516	0.000177246	1.2366	1.1584	1.0009	0.70478	0.6255	1.0442	0.069276	0.18936	0.81834	0.61233	6.7348	-0.707233	0.421508	0.375194	2.76753	0.0089441	2.04846
ENSG00000144711.16	IQSEC1	protein_coding	9753	8.00763e-05	8.00763e-05	0.000127923	0.000175017	0.000175017	0.000188245	107.81	110.88	125.1	118.06	114.15	96.532	42.683	37.917	66.832	67.788	313.59	0.227327	0.00204234	2.68987	1.05937	1.933e-28	27.7138
ENSG00000067167.8	TRAM1	protein_coding	3942	6.85621e-05	-6.85621e-05	0.000191208	0.000174969	0.000174969	5.01109e-05	217.66	189.09	159.47	147.07	175.78	198.68	180.88	194	497.55	498.41	827.17	-0.194438	0.0856693	1.06717	1.72713	2.60986e-139	138.583
ENSG00000179833.4	SERTAD2	protein_coding	5448	1.95388e-05	-1.95388e-05	7.02346e-06	0.000174906	0.000174906	2.07854e-05	33.698	36.785	32.844	29.023	32.037	43.892	43.101	45.526	99.406	101.16	210.17	-0.0666027	0.73124	0.13594	1.49564	4.48958e-47	46.3478
ENSG00000080802.18	CNOT4	protein_coding	6920	8.60442e-05	-8.60442e-05	9.21008e-05	0.000174669	0.000174669	6.38729e-05	27.597	33.213	23.212	21.317	22.257	37.226	49.526	51.664	111.05	111.24	209.64	-0.339568	0.0326048	1.48672	1.45307	7.15809e-59	58.1452
ENSG00000175582.19	RAB6A	protein_coding	3600	8.59312e-05	-8.59312e-05	8.41496e-05	0.000174664	0.000174664	3.48798e-06	123.96	116.57	99.491	88.102	92.261	95.463	89.069	73.552	193.2	189.67	403.03	-0.275701	0.00764984	2.11635	1.5558	2.51618e-50	49.5993
ENSG00000171492.14	LRRC8D	protein_coding	4816	0.00013047	-0.00013047	3.45959e-05	0.000174317	0.000174317	8.68279e-05	81.807	75.876	66.032	52.388	54.429	58.647	71.417	66.232	176.84	196.64	277.85	-0.422336	5.38252e-05	4.26901	1.75854	1.84133e-79	78.7349
ENSG00000074695.6	LMAN1	protein_coding	4718	6.65449e-05	-6.65449e-05	7.33635e-05	0.00017425	0.00017425	2.84112e-05	208.48	194.16	173.92	156.07	164.06	178.13	183.1	195.25	399.45	434.58	845.59	-0.191168	0.0202422	1.69374	1.45762	4.58625e-95	94.3385
ENSG00000198824.7	CHAMP1	protein_coding	5572	7.9892e-05	7.9892e-05	7.00322e-05	0.00017405	0.00017405	7.45688e-05	80.724	78.876	76.097	86.474	82.634	62.092	91.326	90.631	202.04	190.77	360.38	0.224152	0.0314989	1.50171	1.42884	9.24662e-69	68.034
ENSG00000104472.10	CHRAC1	protein_coding	3285	7.77858e-05	7.77858e-05	1.20614e-05	0.000173767	0.000173767	9.87702e-05	73.793	65.837	72.178	76.804	74.839	67.869	72.601	77.034	230.1	218.83	299.3	0.258619	0.053049	1.27532	1.90269	1.40758e-82	81.8515
ENSG00000075213.11	SEMA3A	protein_coding	8692	0.000112121	-0.000112121	0.000216004	0.000173735	0.000173735	0.000244151	7.3027	7.457	3.8727	3.9468	4.4206	11.496	2.6803	2.7635	4.3512	6.484	33.521	-0.6792	0.0078817	2.10338	1.30872	0.000110824	3.95537
ENSG00000184005.11	ST6GALNAC3	protein_coding	6735	0.000296551	-0.000296551	3.2866e-05	0.000173722	0.000173722	0.000190097	15.315	14.976	11.004	3.7044	6.1886	17.838	5.2798	5.6401	10.196	12.995	53.355	-1.47905	6.16653e-10	9.20996	1.40254	6.88146e-08	7.16232
ENSG00000173706.14	HEG1	protein_coding	9484	0.000137753	0.000137753	7.79159e-05	0.000173413	0.000173413	5.43337e-05	10.212	10.914	13.045	14.995	13.322	22.838	15.903	18.907	31.394	37.541	98.243	0.565113	0.000947232	3.02354	1.30103	3.02903e-20	19.5187
ENSG00000138336.9	TET1	protein_coding	9477	1.5419e-05	-1.5419e-05	5.9402e-06	0.000173078	0.000173078	1.15963e-05	12.847	13.783	12.338	11.485	11.51	30.412	23.807	28.47	57.287	55.981	131.24	-0.0704344	0.768877	0.114143	1.43172	5.63221e-38	37.2493
ENSG00000112290.13	WASF1	protein_coding	3613	2.48839e-05	-2.48839e-05	2.78521e-05	0.000173068	0.000173068	0.000114311	97.232	93.177	94.148	78.031	87.603	64.905	89.597	98.026	248.41	242.38	344.73	-0.0619953	0.682155	0.166117	1.7045	5.47576e-80	79.2616
ENSG00000205765.9	C5orf51	protein_coding	5194	1.54837e-05	1.54837e-05	3.29728e-05	0.000172818	0.000172818	5.85449e-05	47.83	47.433	45.309	42.691	47.396	58.382	75.545	91.204	162.42	177.42	335.73	0.0588966	0.580443	0.23624	1.34323	4.28025e-43	42.3685
ENSG00000119711.13	ALDH6A1	protein_coding	5659	5.12356e-05	-5.12356e-05	5.6031e-05	0.00017279	0.00017279	3.96293e-05	39.935	37.458	33.863	28.988	33.316	64.302	47.344	44.717	99.539	101.32	249.34	-0.174208	0.272297	0.564958	1.44434	7.59577e-46	45.1194
ENSG00000169446.5	MMGT1	protein_coding	3638	7.01413e-05	7.01413e-05	4.39632e-06	0.000172132	0.000172132	3.934e-05	46.477	41.633	46.588	45.863	50.84	57.632	62.186	66.334	144.96	145.76	281.9	0.272627	0.0849919	1.07062	1.49491	1.41095e-45	44.8505
ENSG00000033800.13	PIAS1	protein_coding	8765	2.54788e-05	-2.54788e-05	8.76413e-05	0.000171893	0.000171893	5.29685e-05	52.816	46.03	42.918	42.839	41.052	76.837	80.93	86.55	205.35	194.11	348.35	-0.096685	0.589659	0.229399	1.57194	1.96653e-101	100.706
ENSG00000164342.12	TLR3	protein_coding	6196	0.000144688	0.000144688	6.43616e-05	0.000171747	0.000171747	9.17514e-06	7.6392	7.0452	7.8155	11.677	10.616	11.093	7.1244	8.4749	22.035	24.271	43.765	0.74247	0.00149935	2.8241	1.88455	3.21195e-20	19.4932
ENSG00000095139.14	ARCN1	protein_coding	4443	8.38435e-05	-8.38435e-05	0.000117584	0.000171579	0.000171579	3.14554e-05	237.02	228.5	186.81	182.22	170.84	200.33	192.91	194.76	448.45	466.11	848.26	-0.258156	0.000946023	3.0241	1.55615	2.93715e-125	124.532
ENSG00000111335.12	OAS2	protein_coding	6417	8.27431e-05	8.27431e-05	2.61969e-05	0.000171284	0.000171284	7.4528e-05	40.974	42.052	43.944	46.462	44.097	55.896	32.771	31.165	70.225	69.418	189.18	0.266537	0.0293274	1.53273	1.44599	5.09656e-38	37.2927
ENSG00000137075.18	RNF38	protein_coding	5816	2.71111e-05	-2.71111e-05	9.18149e-05	0.000171213	0.000171213	4.63511e-05	51.464	46.284	42.342	39.466	43.895	66.439	91.711	84.427	179.55	175.59	360.68	-0.0910367	0.566284	0.246966	1.33085	1.06605e-58	57.9722
ENSG00000173406.15	DAB1	protein_coding	5842	8.93113e-05	-8.93113e-05	9.71373e-05	0.000170872	0.000170872	6.77664e-05	9.273	8.5476	6.1157	5.4451	5.4624	6.9208	10.18	10.805	24.197	24.025	46.122	-0.56856	0.0513386	1.28956	1.51767	3.10908e-15	14.5074
ENSG00000204267.15	TAP2	protein_coding	4012	0.00012782	0.00012782	1.72363e-05	0.000170864	0.000170864	6.05833e-05	91.859	85.559	94.279	106.65	104.29	88.107	100.7	90.226	240.76	235.57	392.22	0.389698	6.86191e-05	4.16356	1.6385	1.002e-76	75.9991
ENSG00000171992.13	SYNPO	protein_coding	9994	0.000214248	-0.000214248	2.77735e-05	0.000170597	0.000170597	0.000449623	9.9376	10.622	8.0363	3.9007	5.3435	12.252	1.2883	0.83844	1.1273	1.5725	27.257	-1.01534	2.58954e-06	5.58678	0.665816	0.169645	0.770459
ENSG00000109084.14	TMEM97	protein_coding	2971	3.88365e-05	-3.88365e-05	9.98412e-05	0.000170568	0.000170568	0.000101001	179.48	175.98	150.37	144.33	151.14	186.05	196.66	204.01	614.02	576.21	755.05	-0.126749	0.298563	0.524964	1.88893	4.24466e-141	140.372
ENSG00000053254.15	FOXN3	protein_coding	8284	4.76724e-05	-4.76724e-05	3.9232e-05	0.000170053	0.000170053	2.90698e-05	83.625	78.403	78.916	66.221	68.003	96.498	105.09	103.92	207.62	239.95	444.16	-0.131802	0.169954	0.769669	1.41603	4.59559e-75	74.3377
ENSG00000170017.12	ALCAM	protein_coding	4813	0.000253437	-0.000253437	0.00010697	0.000169965	0.000169965	0.000176854	44.056	41.638	28.037	18.532	20.297	48.363	17.706	15.669	31.823	34.735	134.48	-1.0029	2.09577e-12	11.6787	1.31529	2.26831e-13	12.6443
ENSG00000153936.17	HS2ST1	protein_coding	6310	9.28694e-05	9.28694e-05	1.18254e-05	0.000169569	0.000169569	2.39616e-05	40.324	36.005	41.413	42.406	43.916	58.034	56.257	67.017	125.06	137.41	266.44	0.316491	0.010777	1.9675	1.40632	3.3542e-46	45.4744
ENSG00000206579.9	XKR4	protein_coding	20109	8.23694e-05	8.23694e-05	0.000149711	0.000169474	0.000169474	4.37668e-05	1.8776	1.4801	1.3656	2.1092	2.1213	2.7574	3.0793	3.1947	6.7095	8.7719	14.6	0.470433	0.14243	0.846399	1.61934	1.00426e-15	14.9982
ENSG00000120756.13	PLS1	protein_coding	5292	9.88626e-05	-9.88626e-05	0.000104273	0.000169035	0.000169035	0.00011884	9.8231	8.4361	6.2492	4.6556	6.2147	12.879	5.9085	7.917	12.52	14.183	51.8	-0.611836	0.0496149	1.30439	1.26315	3.24246e-06	5.48913
ENSG00000163125.15	RPRD2	protein_coding	8267	1.43478e-07	1.43478e-07	3.51088e-05	0.000169028	0.000169028	4.22499e-05	83.599	83.444	83.078	76.165	75.429	86.077	103.08	97.642	209.18	219.53	407.92	0.000510059	1	0	1.41321	2.97858e-93	92.526
ENSG00000101079.21	NDRG3	protein_coding	3408	4.7232e-05	4.7232e-05	4.38786e-05	0.00016899	0.00016899	7.10065e-05	78.917	79.957	82.569	84.372	75.1	104.4	86.711	88.186	273.67	273.82	359.83	0.147032	0.303537	0.517788	1.96427	9.69953e-110	109.013
ENSG00000196715.7	VKORC1L1	protein_coding	6069	8.62406e-05	8.62406e-05	7.34294e-05	0.000168796	0.000168796	5.63856e-05	54.233	52.855	51.183	59.197	56.82	75.375	92.232	95.911	190.58	219.12	369.54	0.256156	0.0243114	1.61419	1.43984	1.18408e-64	63.9266
ENSG00000140577.16	CRTC3	protein_coding	6363	2.42594e-05	2.42594e-05	9.24946e-05	0.000168786	0.000168786	3.6473e-05	24.423	26.869	27.936	25.29	24.359	28.321	27.171	26.777	63.697	70.603	118.68	0.0949119	0.621901	0.206279	1.63367	2.07181e-42	41.6837
ENSG00000261799.1	AC007406.5	lncRNA	3071	6.55636e-05	-6.55636e-05	8.77639e-05	0.000168708	0.000168708	3.67765e-05	22.629	18.845	21.73	14.928	14.951	19.936	30.744	34.016	52.669	63.174	137.86	-0.334467	0.21965	0.658269	1.15495	2.41128e-11	10.6178
ENSG00000116128.11	BCL9	protein_coding	6072	8.76228e-06	8.76228e-06	5.47363e-05	0.000168468	0.000168468	1.87407e-05	35.326	37.525	32.63	33.744	32.927	38.24	40.489	37.72	83.624	84.786	173.04	0.0134688	0.9957	0.00187159	1.42563	4.8382e-41	40.3153
ENSG00000102554.14	KLF5	protein_coding	3429	3.18784e-05	3.18784e-05	4.28842e-05	0.000168431	0.000168431	6.73762e-06	5.3459	4.4363	6.0278	5.0932	5.9826	5.3902	3.7547	4.8873	13.611	13.67	30.526	0.315596	0.520508	0.283572	1.97202	2.75933e-08	7.5592
ENSG00000170540.15	ARL6IP1	protein_coding	1726	0.000177053	0.000177053	1.13294e-05	0.000168233	0.000168233	4.32819e-05	331.62	318.05	359.94	414.68	426.37	623.1	490.9	512.02	1362.2	1442.5	2119.3	0.512362	2.56632e-11	10.5907	1.80113	5.64251e-167	166.249
ENSG00000259366.1	AC108449.2	lncRNA	453	4.93372e-06	4.93372e-06	7.34612e-05	0.000168071	0.000168071	1.21754e-06	48.318	41.611	54.101	44.061	40.973	95.628	105.57	106.05	201.32	234.47	551.85	0.0585216	1	0	1.35952	1.58412e-09	8.80021
ENSG00000148110.16	MFSD14B	protein_coding	3355	0.000116222	0.000116222	3.25878e-05	0.000167989	0.000167989	5.87543e-05	77.554	75.109	79.473	88.587	91.816	96.581	110.74	99.57	251.12	261.19	420.06	0.380728	0.000478646	3.31999	1.60378	3.24956e-70	69.4882
ENSG00000150457.9	LATS2	protein_coding	5422	4.83533e-05	-4.83533e-05	4.86821e-05	0.000167723	0.000167723	0.000105687	15.088	15.248	12.743	11.044	12.372	15.979	9.3852	9.8908	16.87	18.94	64.867	-0.233974	0.353641	0.451437	1.2104	5.77591e-08	7.23838
ENSG00000224470.8	ATXN1L	protein_coding	7574	7.89323e-06	-7.89323e-06	2.46374e-05	0.0001677	0.0001677	4.16575e-05	50.645	46.457	48.147	43.523	43.165	53.916	59.982	56.644	124.52	138.73	238.52	-0.0238455	1	0	1.49279	3.54835e-65	64.45
ENSG00000120137.7	PANK3	protein_coding	10305	7.57486e-05	-7.57486e-05	9.99767e-05	0.000167588	0.000167588	2.34724e-05	81.27	70.728	64.585	55.382	63.956	123.37	144.57	154.71	271.46	292.52	611.97	-0.210038	0.0437312	1.35921	1.23152	2.64243e-83	82.578
ENSG00000164244.20	PRRC1	protein_coding	8560	6.79648e-06	-6.79648e-06	0.000184544	0.000167568	0.000167568	2.03735e-05	26.241	24.725	19.627	21.75	23.014	31.984	31.729	32.63	70.788	69.069	140.07	-0.0477754	0.770328	0.113325	1.43771	2.76504e-47	46.5583
ENSG00000115806.13	GORASP2	protein_coding	2324	2.64187e-05	2.64187e-05	0.0001074	0.000167451	0.000167451	0.000104855	207.91	208.18	183.09	195.52	199.1	171.99	189.15	195.9	591.29	528.63	695.96	0.0639256	0.742474	0.129319	1.85871	2.59858e-101	100.585
ENSG00000113749.7	HRH2	protein_coding	5429	0.000127921	-0.000127921	9.29275e-05	0.000167341	0.000167341	2.07859e-05	20.864	20.04	14.63	12.178	12.236	16.81	11.067	13.685	33.894	37.532	61.29	-0.604457	0.00154986	2.80971	1.84322	7.16271e-25	24.1449
ENSG00000100580.8	TMED8	protein_coding	7654	7.70812e-06	7.70812e-06	1.76152e-06	0.000167337	0.000167337	6.83109e-06	39.535	39.706	38.578	35.938	37.31	54.862	52.786	54.811	100.33	108.86	243.4	0.0267648	0.70327	0.152878	1.27652	1.49499e-46	45.8254
ENSG00000187446.12	CHP1	protein_coding	3341	6.34631e-05	6.34631e-05	4.58443e-05	0.000167038	0.000167038	3.56152e-05	101.3	104.92	108.88	110.05	104.09	147.12	136.71	136.1	327.81	337.87	571.98	0.195693	0.0922902	1.03484	1.60499	4.60816e-91	90.3365
ENSG00000113615.13	SEC24A	protein_coding	7141	0.000170229	-0.000170229	0.000221847	0.000166999	0.000166999	3.43132e-05	41.341	39.224	25.264	24.151	22.982	44.891	45.246	50.3	104.12	106.4	198.04	-0.632864	1.28897e-07	6.88976	1.4565	4.02511e-55	54.3952
ENSG00000204406.13	MBD5	protein_coding	12946	6.31105e-05	-6.31105e-05	8.21062e-05	0.000166986	0.000166986	9.27948e-05	6.4458	7.0758	6.774	4.8902	5.1814	10.038	15.249	14.714	32.737	36.585	54.449	-0.283979	0.221667	0.654298	1.5282	2.22644e-39	38.6524
ENSG00000183283.16	DAZAP2	protein_coding	3787	3.98567e-05	3.98567e-05	3.39056e-05	0.000166937	0.000166937	6.6978e-05	164.14	158.84	155.01	160.59	154.52	145.5	127.41	136.45	370.16	380.5	521.4	0.104884	0.303438	0.517929	1.82563	2.38856e-127	126.622
ENSG00000077713.19	SLC25A43	protein_coding	2398	6.50104e-05	-6.50104e-05	1.48741e-05	0.000166862	0.000166862	9.03476e-05	29.779	25.237	24.134	19.118	20.233	22.4	20.453	25.392	77.182	71.751	97.573	-0.345184	0.197916	0.703519	2.01482	2.30344e-26	25.6376
ENSG00000280798.1	LINC00294	lncRNA	3133	4.42139e-05	-4.42139e-05	7.07574e-05	0.000166796	0.000166796	3.25606e-06	28.032	27.127	27.708	23.193	19.955	42.402	39.333	41.366	85.53	87.177	188.28	-0.212703	0.37658	0.424143	1.41508	1.68311e-24	23.7739
ENSG00000117602.12	RCAN3	protein_coding	7663	6.62075e-06	-6.62075e-06	1.61097e-05	0.000166708	0.000166708	9.6951e-05	13.389	13.637	12.6	11.762	12.238	21.632	13.521	15.09	23.803	26.413	85.141	-0.030914	0.909424	0.0412338	1.1278	1.94167e-12	11.7118
ENSG00000198315.11	ZKSCAN8	protein_coding	7504	0.000139883	-0.000139883	6.48546e-05	0.00016662	0.00016662	1.18724e-05	96.438	89.064	75.589	62.589	63.398	101.06	107.77	110.4	198.42	227.7	460.92	-0.418259	6.25845e-07	6.20353	1.28312	2.14362e-60	59.6689
ENSG00000103353.16	UBFD1	protein_coding	4702	0.0001442	0.0001442	1.1031e-05	0.000166601	0.000166601	5.93678e-05	95.719	101.21	104.75	119.39	120.01	93.113	103.4	106.21	240	252.69	406.63	0.422709	2.11234e-06	5.67524	1.55057	1.56962e-86	85.8042
ENSG00000117859.19	OSBPL9	protein_coding	5245	2.17226e-05	-2.17226e-05	4.8097e-05	0.000166565	0.000166565	0.000130774	109.65	110.27	99.475	92.46	98.153	73.121	97.487	101.07	289.3	270.49	328.66	-0.0663726	0.656133	0.183008	1.8135	5.68853e-118	117.245
ENSG00000126003.7	PLAGL2	protein_coding	5493	8.89107e-05	8.89107e-05	3.74574e-06	0.000166529	0.000166529	4.7305e-05	68.935	73.388	71.225	83.857	69.417	102.52	99.448	96.002	239.57	250.83	395.87	0.249111	0.0652103	1.18568	1.64552	2.99043e-105	104.524
ENSG00000111885.7	MAN1A1	protein_coding	4903	2.79172e-05	2.79172e-05	1.4116e-05	0.000166485	0.000166485	0.000104094	26.227	27.182	26.197	24.807	27.894	38.286	23.008	27.572	42.508	42.774	150.55	0.120651	0.46516	0.332398	1.06959	4.00091e-12	11.3978
ENSG00000119314.15	PTBP3	protein_coding	8407	1.14002e-05	1.14002e-05	5.06127e-05	0.000166421	0.000166421	2.6533e-05	57.701	55.306	53.175	49.375	56.472	89.658	88.241	91.033	155.48	155.12	411.09	0.0445982	0.742111	0.129531	1.11082	1.08535e-53	52.9644
ENSG00000172081.14	MOB3A	protein_coding	4171	2.17278e-06	2.17278e-06	0.000180504	0.00016634	0.00016634	1.12907e-05	86.98	93.635	104.77	80.079	86.266	105.52	75.406	83.438	196.72	207.68	357.78	0.0216456	1	0	1.66485	1.55084e-73	72.8094
ENSG00000168214.20	RBPJ	protein_coding	8359	4.33928e-05	-4.33928e-05	3.22903e-05	0.000166252	0.000166252	4.17113e-05	75.707	69.827	66.551	58.799	62.289	103.65	94.322	101.11	165	164.57	463.01	-0.125845	0.285839	0.543878	1.07154	1.45388e-49	48.8375
ENSG00000186472.20	PCLO	protein_coding	22721	0.000108292	0.000108292	7.92843e-05	0.000166237	0.000166237	0.000163253	184.17	174.1	202.26	195.81	202.42	214.38	351.73	375.18	951.91	1018.5	1072.9	0.292688	1.82279e-08	7.73926	1.75633	3.25362e-246	245.488
ENSG00000125648.15	SLC25A23	protein_coding	4300	1.93276e-06	1.93276e-06	4.18775e-05	0.00016613	0.00016613	5.44543e-05	80.934	77.906	73.818	70.641	73.91	56.819	55.036	51.315	149.65	133.97	217.54	0.00374121	0.997507	0.0010842	1.73479	3.61285e-56	55.4422
ENSG00000108175.17	ZMIZ1	protein_coding	8712	4.87639e-05	-4.87639e-05	0.000126774	0.000165462	0.000165462	7.29446e-05	365.74	361.06	379.94	300.91	309.22	302.45	225.12	206.73	372.86	400.68	1109	-0.11237	0.0714533	1.14598	1.15914	5.57782e-74	73.2535
ENSG00000075785.13	RAB7A	protein_coding	2625	0.000106962	0.000106962	3.1359e-05	0.000165185	0.000165185	0.000109903	317.48	318.98	340.16	364.26	342.99	296.17	320.91	317.08	1005.4	906.81	1108.7	0.293065	0.000149126	3.82645	1.90248	1.85172e-148	147.732
ENSG00000086232.13	EIF2AK1	protein_coding	4537	6.97601e-05	6.97601e-05	3.33466e-05	0.000165133	0.000165133	7.71937e-05	231.51	245.71	245.81	252.48	238.93	239.08	236.07	228.77	653.17	641.23	867.27	0.183185	0.0251635	1.59923	1.79605	1.15586e-186	185.937
ENSG00000116044.16	NFE2L2	protein_coding	4518	2.26749e-05	2.26749e-05	1.33074e-05	0.000165064	0.000165064	0.000118007	59.407	57.824	57.055	55.36	56.649	64.177	75.042	75.423	232.2	214.28	258.45	0.074299	0.498429	0.302396	1.88775	8.97343e-98	97.047
ENSG00000180917.17	CMTR2	protein_coding	5562	6.29884e-05	-6.29884e-05	3.94629e-05	0.000165058	0.000165058	1.07208e-05	46.78	40.906	43.213	31.904	37.996	47.665	45.855	51.423	100.07	97.529	208.88	-0.189052	0.234386	0.630067	1.33935	2.4273e-37	36.6149
ENSG00000189057.11	FAM111B	protein_coding	3613	9.48447e-05	9.48447e-05	3.38559e-05	0.000165038	0.000165038	0.000186376	77.771	71.942	76.332	84.16	83.547	77.694	98.59	110.09	373.73	386.23	307.92	0.303485	0.00660814	2.17992	2.18122	1.08759e-156	155.964
ENSG00000186063.13	AIDA	protein_coding	1061	4.17406e-05	4.17406e-05	5.76125e-05	0.000165034	0.000165034	0.000101158	15.214	13.402	12.802	17.048	15.959	22.864	26.003	35.276	90.507	101.13	132.08	0.345237	0.656239	0.182938	1.95747	2.52658e-15	14.5975
ENSG00000011114.15	BTBD7	protein_coding	9801	1.10099e-05	1.10099e-05	2.38547e-05	0.000164981	0.000164981	3.44891e-05	43.827	43.661	41.545	39.997	41.098	58.637	72.688	74.779	140.07	142.07	288.01	0.0307488	0.832136	0.0798057	1.25387	2.64834e-69	68.577
ENSG00000186260.16	MRTFB	protein_coding	10907	2.25947e-05	2.25947e-05	3.74299e-05	0.000164879	0.000164879	5.14089e-05	28.095	28.652	28.967	27.021	27.228	29.708	40.922	41.025	78.451	80.987	154.32	0.0756724	0.617416	0.209422	1.27825	1.09025e-52	51.9625
ENSG00000213281.5	NRAS	protein_coding	4221	9.43102e-05	9.43102e-05	0.000121981	0.000164804	0.000164804	6.79324e-05	125.36	113.68	112.28	125.31	137.24	142.72	169.5	178.13	383.83	406.08	638.99	0.27435	0.00538778	2.26859	1.50151	5.67082e-100	99.2464
ENSG00000112305.15	SMAP1	protein_coding	4209	2.67784e-05	-2.67784e-05	1.47745e-05	0.000164803	0.000164803	1.31339e-05	53.758	56.098	50.791	44.605	49.204	51.049	46.466	46.054	104.13	104.74	203.46	-0.0877931	0.480087	0.31868	1.49307	4.9447e-40	39.3059
ENSG00000175376.9	EIF1AD	protein_coding	3751	4.7137e-05	4.7137e-05	7.27094e-06	0.000164784	0.000164784	3.61547e-05	45.15	46.55	44.319	51.548	40.367	83.459	68.321	74.463	178.35	191.14	298.56	0.14612	0.40133	0.396499	1.68837	2.32523e-65	64.6335
ENSG00000184517.12	ZFP1	protein_coding	3796	1.75896e-05	-1.75896e-05	1.19171e-05	0.000164723	0.000164723	5.77157e-05	35.677	30.927	31.348	29.083	28.136	36.366	37.793	34.583	94.829	95.149	147.28	-0.0797627	0.645122	0.190358	1.71177	8.27802e-41	40.0821
ENSG00000065308.5	TRAM2	protein_coding	6937	0.000108493	0.000108493	3.27499e-05	0.000164627	0.000164627	3.18587e-05	28.042	29.318	29.455	32.953	34.501	32.056	32.524	33.097	73.816	73.12	135.88	0.374564	0.00358813	2.44513	1.48098	4.72108e-44	43.326
ENSG00000122778.9	KIAA1549	protein_coding	12390	2.42032e-05	-2.42032e-05	4.32282e-06	0.000164613	0.000164613	5.60353e-06	18.174	18.176	16.92	15.681	15.243	25.034	25.286	24.302	48.797	51.567	107.09	-0.0924168	0.505258	0.296487	1.3356	4.84683e-43	42.3145
ENSG00000172954.13	LCLAT1	protein_coding	6571	2.22821e-05	2.22821e-05	2.86756e-05	0.000164524	0.000164524	2.99735e-05	23.983	21.741	23.546	22.591	21.358	42.104	44.039	46.842	92.868	100.04	185.16	0.0828483	0.692537	0.159557	1.40288	6.43679e-46	45.1913
ENSG00000144642.22	RBMS3	protein_coding	9387	8.32701e-05	-8.32701e-05	5.13841e-05	0.00016436	0.00016436	0.000261283	3.4101	2.924	2.3277	1.6944	1.9773	5.1071	1.6328	1.8448	2.2003	2.0206	21.121	-0.649245	0.107376	0.969094	0.596553	0.153001	0.815306
ENSG00000134970.14	TMED7	protein_coding	3047	7.30953e-05	-7.30953e-05	0.000335235	0.000164359	0.000164359	5.72357e-05	61.508	36.25	29.556	28.966	42.961	115.06	96.582	90.201	164.09	164.42	465.83	-0.302368	0.657149	0.182336	1.13361	1.14844e-27	26.9399
ENSG00000197930.13	ERO1A	protein_coding	5745	9.14375e-05	-9.14375e-05	0.000112993	0.000164332	0.000164332	3.3563e-05	69.483	61.131	52.682	45.708	50.955	71.985	87.508	93.93	171.91	173.42	353.94	-0.29557	0.0153377	1.81424	1.24592	3.73276e-53	52.428
ENSG00000132530.17	XAF1	protein_coding	3883	0.000107198	0.000107198	3.5334e-05	0.000163984	0.000163984	0.000184312	35.301	34.407	39.01	44.415	39.078	12.495	18.473	22.73	71.773	71.595	63.936	0.401707	0.0110629	1.95613	2.11363	2.62228e-42	41.5813
ENSG00000152601.17	MBNL1	protein_coding	8244	0.000229561	0.000229561	0.000110621	0.00016367	0.00016367	8.52792e-05	164.51	143.53	162.5	208.89	217.83	264.41	348.71	374.85	803.47	800.75	1238.5	0.610014	8.16016e-19	18.0883	1.46659	1.33302e-156	155.875
ENSG00000005893.16	LAMP2	protein_coding	9371	1.76424e-06	-1.76424e-06	0.000122411	0.000163646	0.000163646	5.44107e-05	34.51	31.266	28.043	28.621	30.405	40.865	51.096	49.955	109.43	104.47	189.34	-0.0171473	0.748171	0.125999	1.40053	6.0065e-64	63.2214
ENSG00000138758.11	SEPTIN11	protein_coding	8772	7.3428e-05	7.3428e-05	9.44187e-05	0.000163611	0.000163611	0.000115289	134.71	133.23	125.19	136.66	140.65	108.05	197.72	193.28	394.31	417.43	610.6	0.189735	0.00654506	2.18409	1.37188	3.5994e-124	123.444
ENSG00000166889.14	PATL1	protein_coding	4009	2.78533e-05	-2.78533e-05	7.26648e-05	0.000163245	0.000163245	9.10711e-07	138.27	131.32	136.85	117.85	113.63	133.27	130.3	117.6	248.83	253.52	531.66	-0.0794237	0.576204	0.239424	1.3381	9.38933e-58	57.0274
ENSG00000008952.17	SEC62	protein_coding	6511	3.54121e-05	-3.54121e-05	0.000163375	0.000163161	0.000163161	7.84045e-05	75.428	74.154	59.182	60.735	63.615	63.25	70.622	74.986	179.45	180.69	261.65	-0.1266	0.292226	0.53428	1.62396	7.07698e-94	93.1502
ENSG00000118058.22	KMT2A	protein_coding	13461	4.83208e-05	4.83208e-05	6.24885e-05	0.000163097	0.000163097	6.98316e-05	82.378	80.924	86.294	82.664	79.876	112.59	175.76	161.97	319.17	334.99	584.48	0.133842	0.0882879	1.0541	1.27204	2.59303e-101	100.586
ENSG00000139946.10	PELI2	protein_coding	6112	7.86249e-05	-7.86249e-05	3.62328e-06	0.00016285	0.00016285	3.7883e-05	68.176	61.573	59.519	47.555	52.424	66.057	81.552	82.623	152.11	168.46	313.27	-0.237103	0.0484117	1.31505	1.28293	8.21799e-52	51.0852
ENSG00000134333.14	LDHA	protein_coding	3715	2.29027e-05	-2.29027e-05	5.52117e-05	0.000162847	0.000162847	2.69995e-05	984.66	980.07	876.28	877.59	810.6	892.28	657.98	623.58	1770.4	1739.5	2653.5	-0.0780323	0.307652	0.511941	1.7721	5.5828e-230	229.253
ENSG00000176624.11	MEX3C	protein_coding	7725	9.95077e-05	-9.95077e-05	1.205e-05	0.000162725	0.000162725	2.55559e-05	82.345	81.893	73.924	60.274	61.374	95.107	73.889	76.869	150.94	154.75	342.93	-0.292833	0.000934514	3.02941	1.3375	2.28495e-69	68.6411
ENSG00000143569.19	UBAP2L	protein_coding	5467	0.000214456	0.000214456	1.385e-05	0.000162708	0.000162708	8.58495e-05	178.91	182.07	197.95	259.95	225.2	169.36	222.38	216.21	506.98	509.5	752.17	0.567921	2.59118e-12	11.5865	1.53102	1.22742e-142	141.911
ENSG00000145012.13	LPP	protein_coding	23727	2.83996e-05	-2.83996e-05	4.33305e-05	0.000162548	0.000162548	3.62108e-05	9.6515	8.7249	8.1388	8.1492	7.1639	26.753	33.979	36.093	61.115	68.519	131.55	-0.122289	0.489234	0.310483	1.20466	1.51352e-55	54.82
ENSG00000164168.8	TMEM184C	protein_coding	4242	5.82688e-05	5.82688e-05	4.10723e-06	0.000162541	0.000162541	0.000139421	39.021	35.861	38.771	38.597	40.761	38.397	53.62	48.33	151.57	154.9	163.15	0.222817	0.166892	0.777563	1.90747	2.76737e-76	75.5579
ENSG00000137822.12	TUBGCP4	protein_coding	6978	3.44124e-05	3.44124e-05	4.90766e-05	0.000162519	0.000162519	8.6847e-05	56.108	59.287	53.698	56	55.624	61.832	75.824	76.933	182.63	188.64	265.21	0.0930736	0.456562	0.3405	1.59908	3.22783e-100	99.4911
ENSG00000164284.15	GRPEL2	protein_coding	4147	6.21009e-05	-6.21009e-05	0.000127305	0.000162458	0.000162458	3.85531e-06	46.381	39.872	33.892	31.585	34.471	64.069	63.571	70.855	124.12	132.11	282.34	-0.246494	0.125231	0.902287	1.24727	2.35293e-32	31.6284
ENSG00000064393.16	HIPK2	protein_coding	15670	6.6132e-05	6.6132e-05	3.12838e-05	0.00016242	0.00016242	5.8996e-05	48.015	44.381	45.77	48.044	46.963	54.479	89.401	84.881	146.72	160.4	303.57	0.180348	0.0403722	1.39392	1.13537	9.86249e-66	65.006
ENSG00000168769.13	TET2	protein_coding	16220	1.63501e-05	-1.63501e-05	3.01315e-05	0.000162407	0.000162407	6.22664e-05	22.266	21.469	21.554	19.093	19.273	33.402	42.939	42.982	87.962	93.031	154.4	-0.0488928	0.91442	0.0388541	1.39274	5.94765e-84	83.2257
ENSG00000243244.6	STON1	protein_coding	3236	8.95675e-05	-8.95675e-05	5.00165e-05	0.000162345	0.000162345	0.000193197	8.5394	9.0952	7.756	5.3969	4.2263	13.565	6.6311	5.6967	7.8746	10.048	58.301	-0.730292	0.0791075	1.10178	0.858741	0.032849	1.48348
ENSG00000105971.15	CAV2	protein_coding	3786	8.50877e-05	-8.50877e-05	0.000136741	0.000162284	0.000162284	8.65332e-05	7.5157	7.0751	4.0555	3.5421	4.5584	5.0345	7.1252	6.6397	21.184	19.896	31.291	-0.711518	0.0846524	1.07236	1.8972	3.66117e-12	11.4364
ENSG00000152495.11	CAMK4	protein_coding	11905	8.36029e-05	8.36029e-05	3.5805e-05	0.000162081	0.000162081	7.26923e-06	2.2752	2.1389	2.7531	2.9864	3.0087	3.7358	3.7594	4.1292	7.4578	8.2619	19.571	0.581218	0.134089	0.872606	1.31102	1.30649e-08	7.88389
ENSG00000163807.6	KIAA1143	protein_coding	3310	2.97893e-05	2.97893e-05	0.000132906	0.000162034	0.000162034	2.54415e-06	30.832	26.476	35.593	28.643	29.513	45.021	39.453	40.336	81.281	93.648	177.54	0.159641	0.396263	0.402016	1.44967	8.42575e-25	24.0744
ENSG00000134352.20	IL6ST	protein_coding	9391	0.000113872	-0.000113872	2.91417e-05	0.000161724	0.000161724	4.43287e-05	10.867	10.599	8.8667	5.878	7.9751	19.251	15.473	15.942	27.877	30.584	76.372	-0.494403	0.0241382	1.6173	1.21337	4.3579e-19	18.3607
ENSG00000170085.18	SIMC1	protein_coding	3766	1.86453e-06	1.86453e-06	5.68367e-05	0.000161435	0.000161435	5.64182e-05	41.192	43.027	43.593	37.016	39.774	54.6	56.653	55.773	140.1	136.2	215.03	0.00713201	0.963779	0.0160224	1.61582	9.36083e-51	50.0287
ENSG00000162819.12	BROX	protein_coding	4309	2.34954e-05	2.34954e-05	7.0317e-06	0.000161393	0.000161393	6.63706e-05	30.922	26.707	29.877	26.128	30.757	32.304	40.977	44.856	92.379	92.814	156.44	0.118789	0.519767	0.284191	1.42638	2.0645e-33	32.6852
ENSG00000171681.12	ATF7IP	protein_coding	12746	0.000152346	-0.000152346	4.90907e-05	0.000161392	0.000161392	1.86227e-05	94.233	91.223	76.633	60.753	64.814	125.43	138.53	144.28	223.35	227.76	589.13	-0.4229	8.49969e-10	9.0706	0.991482	5.57249e-65	64.254
ENSG00000111371.16	SLC38A1	protein_coding	9896	2.53249e-05	-2.53249e-05	2.28841e-05	0.000161299	0.000161299	0.000109708	109.93	109.07	106.49	91.99	98.517	98.697	154.51	154.73	324.86	364.24	484.97	-0.0612961	0.541391	0.266489	1.47354	5.47584e-114	113.262
ENSG00000175857.8	GAPT	protein_coding	3331	9.60647e-05	9.60647e-05	5.58616e-05	0.000161276	0.000161276	0.000231346	24.395	22.238	23.491	28.556	28.252	20.635	34.603	43.938	141.65	145.69	101.59	0.424087	0.0288865	1.5393	2.18558	3.79651e-66	65.4206
ENSG00000005249.13	PRKAR2B	protein_coding	3577	6.90316e-05	6.90316e-05	0.000141878	0.000161228	0.000161228	2.96693e-06	12.85	8.413	8.9152	12.206	12.927	14.694	14.226	12.65	30.67	29.012	66.514	0.376381	0.270603	0.567668	1.47128	2.35296e-11	10.6284
ENSG00000123983.14	ACSL3	protein_coding	6030	0.000103391	-0.000103391	3.01881e-05	0.000161148	0.000161148	5.03235e-05	99.957	92.738	90.933	64.649	80.299	91.189	104.62	119.78	223.88	235.06	408	-0.272359	0.019612	1.70748	1.34898	3.57271e-64	63.447
ENSG00000214114.9	MYCBP	protein_coding	1937	9.14838e-05	9.14838e-05	6.10281e-05	0.000161108	0.000161108	8.95934e-05	42.092	41.145	39.787	54.581	43.372	59.34	59.189	56.237	180.99	172.34	216.16	0.377138	0.0746462	1.12699	1.93335	6.65225e-46	45.177
ENSG00000259768.6	AC004943.2	lncRNA	7197	4.86288e-06	-4.86288e-06	2.26782e-05	0.000161025	0.000161025	4.29266e-05	15.472	14.198	13.621	14.083	12.035	20.304	16.356	14.282	30.301	30.721	76.007	-0.042919	0.741797	0.129715	1.31401	8.55766e-18	17.0676
ENSG00000139514.13	SLC7A1	protein_coding	7288	6.86674e-06	-6.86674e-06	9.86365e-05	0.000161015	0.000161015	9.15443e-06	192.32	197.11	204.76	171.21	181.31	227.14	177.67	182.04	375.37	400.12	771.36	-0.00372696	1	0	1.42594	1.92491e-119	118.716
ENSG00000184384.14	MAML2	protein_coding	7012	3.44053e-05	-3.44053e-05	5.52272e-05	0.000160903	0.000160903	0.000105553	12.135	12.403	10.233	9.9182	9.7056	11.862	23.258	24.378	44.986	48.148	76.537	-0.181419	0.468836	0.328979	1.28449	5.65549e-24	23.2475
ENSG00000225733.6	FGD5-AS1	lncRNA	5246	5.95799e-05	5.95799e-05	8.3503e-05	0.000160845	0.000160845	4.82503e-05	99.144	94.116	90.338	97.793	98.942	106.14	122.36	118.94	256.42	262.07	445.59	0.165646	0.109062	0.962325	1.42186	9.38399e-85	84.0276
ENSG00000153790.12	C7orf31	protein_coding	3991	6.66997e-05	-6.66997e-05	6.36204e-05	0.000160722	0.000160722	5.23489e-05	17.687	14.583	15.833	12.581	10.117	12.012	11.061	12.037	33.067	31.638	51.098	-0.36685	0.205611	0.686953	1.80315	9.40921e-18	17.0264
ENSG00000106772.18	PRUNE2	protein_coding	13311	0.000137999	-0.000137999	2.48044e-05	0.000160721	0.000160721	9.78346e-06	2.5898	2.857	1.8855	1.1012	1.2965	2.1696	1.8884	2.518	5.0378	5.2518	11.379	-1.04406	0.00563062	2.24944	1.53711	4.39268e-08	7.35727
ENSG00000065559.15	MAP2K4	protein_coding	3759	5.31673e-05	5.31673e-05	3.10603e-05	0.000160345	0.000160345	8.01717e-05	41.924	44.867	45.638	44.386	46.172	52.089	50.398	56.769	139.01	153.39	193.42	0.202282	0.217868	0.661806	1.76413	9.38716e-56	55.0275
ENSG00000155008.14	APOOL	protein_coding	6565	2.73321e-06	-2.73321e-06	0.000144363	0.000160184	0.000160184	2.17663e-05	27.506	26.043	21.229	24.322	22.816	28.946	35.768	40.078	62.677	70.164	146.28	-0.0434063	0.841015	0.0751963	1.1249	2.681e-22	21.5717
ENSG00000181472.5	ZBTB2	protein_coding	2997	1.06776e-05	1.06776e-05	1.06293e-05	0.000160137	0.000160137	0.000129378	60.526	60.578	57.045	59.73	51.5	55.504	67.099	68.406	201.2	207.4	218.02	0.0191244	0.912831	0.0396094	1.91008	1.07318e-75	74.9693
ENSG00000167232.14	ZNF91	protein_coding	5376	9.047e-05	-9.047e-05	2.69827e-05	0.00016007	0.00016007	0.000113993	34.047	31.249	27.517	24.365	21.563	119.04	99.217	116.38	356.85	371.91	359.36	-0.366745	0.0239078	1.62146	2.07352	3.73426e-154	153.428
ENSG00000183943.6	PRKX	protein_coding	5467	2.06232e-06	-2.06232e-06	2.44031e-05	0.000159881	0.000159881	5.90303e-05	64.058	61.034	62.22	56.132	57.18	57.897	73.342	71.22	149.6	156.12	257.87	-0.00280761	1	0	1.39883	1.17082e-58	57.9315
ENSG00000153317.15	ASAP1	protein_coding	6796	1.44985e-05	-1.44985e-05	3.11835e-05	0.000159866	0.000159866	7.61803e-05	58.899	57.857	56.83	53.416	48.585	49.634	79.659	84.911	154.68	149.07	271.52	-0.0537676	0.71794	0.143912	1.20198	1.44224e-49	48.841
ENSG00000169926.11	KLF13	protein_coding	7183	5.31537e-05	-5.31537e-05	3.59545e-05	0.000159721	0.000159721	0.000123749	139.07	147.23	137.01	112.54	123.8	155.03	77.928	80.492	128.65	154.06	443.66	-0.136935	0.130161	0.885518	1.15251	5.27582e-35	34.2777
ENSG00000114861.21	FOXP1	protein_coding	9007	3.27609e-05	3.27609e-05	7.04478e-05	0.000159689	0.000159689	9.56078e-05	26.093	25.884	28.324	24.722	26.97	31.999	53.093	53.772	105.36	109.56	170.06	0.131717	0.297796	0.526081	1.32589	5.05373e-60	59.2964
ENSG00000156304.15	SCAF4	protein_coding	4336	5.89995e-05	5.89995e-05	2.25357e-05	0.000159531	0.000159531	7.73434e-05	145	145.14	148.52	151.76	142.99	120.55	166.85	163.88	356.57	343.45	554.9	0.163672	0.0921363	1.03557	1.40035	4.16238e-84	83.3807
ENSG00000178694.10	NSUN3	protein_coding	6315	3.96389e-05	-3.96389e-05	0.000119735	0.000159526	0.000159526	3.63705e-05	18.587	14.191	12.905	12.889	12.994	17.561	18.543	23.265	41.924	43.422	81.24	-0.20257	0.351754	0.453761	1.34467	2.47175e-20	19.607
ENSG00000141627.13	DYM	protein_coding	6330	0.00010753	-0.00010753	2.39929e-05	0.000159487	0.000159487	4.70824e-07	41.667	41.899	35.265	29.019	29.27	54.931	48.04	48.096	101.11	100.29	201.67	-0.379203	0.00184333	2.7344	1.38514	1.79977e-47	46.7448
ENSG00000146094.14	DOK3	protein_coding	4385	0.000123051	0.000123051	0.000151415	0.00015935	0.00015935	2.48488e-05	376.05	381.38	452.64	452.4	412.73	257.38	202.87	190.96	394.37	412.65	861.1	0.332793	2.21191e-06	5.65523	1.35348	8.89436e-86	85.0509
ENSG00000149212.12	SESN3	protein_coding	10739	0.000103229	-0.000103229	3.0715e-05	0.00015933	0.00015933	0.000114745	25.732	23.958	21.089	17.599	17.435	69.866	43.959	46.192	68.439	71.783	240.33	-0.364245	0.00302097	2.51985	0.954719	4.48906e-28	27.3478
ENSG00000144320.14	LNPK	protein_coding	8172	0.000127091	-0.000127091	9.35816e-05	0.000158995	0.000158995	7.73548e-05	46.47	40.588	34.976	27.248	32.555	86.441	66.621	68.153	102.74	112.97	324.53	-0.403536	0.00121136	2.91673	0.995979	1.27955e-31	30.8929
ENSG00000169762.17	TAPT1	protein_coding	4401	2.36459e-05	-2.36459e-05	1.67888e-05	0.000158981	0.000158981	5.76897e-05	174.01	163.73	165.99	138.39	158.26	203.69	276.39	274.55	533.79	536.68	948.75	-0.0480614	0.757595	0.120563	1.2765	5.44663e-97	96.2639
ENSG00000197006.14	METTL9	protein_coding	3689	1.4314e-05	1.4314e-05	7.96002e-05	0.000158914	0.000158914	9.55633e-05	134.54	135.18	121.74	121.06	130.37	158.14	173.34	170.81	463.32	470.08	572.91	0.0385786	0.954276	0.0203262	1.75774	5.5733e-141	140.254
ENSG00000164823.11	OSGIN2	protein_coding	4592	4.70014e-05	4.70014e-05	0.000126263	0.000158683	0.000158683	4.01581e-06	19.483	20.453	16.911	19.016	22.763	27.043	28.438	24.209	50.294	52.929	113.44	0.204615	0.304652	0.516197	1.29141	4.44046e-18	17.3526
ENSG00000111110.12	PPM1H	protein_coding	6325	0.000188705	-0.000188705	4.28458e-05	0.000158665	0.000158665	0.000128228	23.921	25.201	18.02	12.425	13.282	28.218	12.698	13.866	25.36	24.247	82.085	-0.793876	9.72154e-07	6.01226	1.21829	5.83502e-12	11.234
ENSG00000078246.17	TULP3	protein_coding	3325	1.1303e-05	1.1303e-05	9.62857e-06	0.000158593	0.000158593	4.96174e-05	52.004	52.016	49.997	48.304	48.575	43.081	41.487	41.162	104.71	102.92	160.07	0.0378816	0.84795	0.0716298	1.6474	1.74916e-37	36.7572
ENSG00000137266.14	SLC22A23	protein_coding	8215	0.000122547	-0.000122547	2.71271e-05	0.000158534	0.000158534	7.23302e-05	13.821	14.935	11.502	8.3519	9.632	16.242	9.105	9.044	19.493	19.592	49.918	-0.537326	0.00515442	2.28782	1.42501	1.11432e-15	14.953
ENSG00000112186.12	CAP2	protein_coding	3479	9.87265e-05	-9.87265e-05	0.000242306	0.000158491	0.000158491	2.39469e-05	12.504	8.9352	4.668	5.5578	5.7095	9.1312	5.9917	8.0285	16.423	16.979	40.565	-0.790668	0.0270261	1.56822	1.56589	2.16054e-07	6.66544
ENSG00000189308.11	LIN54	protein_coding	6418	1.77186e-05	-1.77186e-05	3.25242e-05	0.000158368	0.000158368	4.0146e-05	37.344	36.687	33.585	32.508	31.304	53.817	65.627	71.199	131.57	127.67	247.14	-0.0735955	0.525418	0.279495	1.23942	4.68569e-45	44.3292
ENSG00000173334.4	TRIB1	protein_coding	3826	5.24822e-05	5.24822e-05	8.84105e-05	0.000158314	0.000158314	5.66253e-05	26.459	25.412	23.384	27.062	27.32	55.253	45.028	48.182	129.49	131.87	177.8	0.208178	0.253462	0.596087	1.80455	1.45243e-58	57.8379
ENSG00000158636.16	EMSY	protein_coding	8883	2.04356e-05	2.04356e-05	8.26894e-05	0.000158307	0.000158307	5.24272e-05	33.11	34.064	35.534	33.353	30.316	40.444	50.591	50.812	104.36	100.75	179.36	0.0642241	0.552418	0.257732	1.33464	1.54567e-56	55.8109
ENSG00000124788.18	ATXN1	protein_coding	10615	6.16825e-05	-6.16825e-05	0.000100686	0.000158281	0.000158281	0.000164635	2.7321	2.7104	3.032	1.6453	2.086	4.2986	2.137	2.5787	3.3861	3.3184	18.539	-0.406428	0.504024	0.297548	0.823524	0.0149679	1.82484
ENSG00000183762.12	KREMEN1	protein_coding	7540	0.000107654	-0.000107654	2.97694e-05	0.000158279	0.000158279	0.000184016	7.5113	6.4911	6.1483	4.0534	4.0595	6.6645	2.7646	1.3336	4.3401	3.8452	20.154	-0.64829	0.0251417	1.59961	1.32634	0.00169068	2.77194
ENSG00000198860.12	TSEN15	protein_coding	4310	3.73419e-05	3.73419e-05	4.37674e-06	0.000158229	0.000158229	7.57034e-05	47.927	43.044	46.723	42.257	49.788	54.409	59.887	57.547	149.92	147.93	206.12	0.155014	0.308198	0.51117	1.66157	6.44791e-63	62.1906
ENSG00000145147.20	SLIT2	protein_coding	8981	9.07217e-05	9.07217e-05	0.00014946	0.000158213	0.000158213	0.000423954	36.435	39.583	33.075	41.358	40.971	58.267	8.6015	10.761	9.4379	9.8958	118.2	0.256334	0.0218297	1.66095	0.3135	0.20637	0.685354
ENSG00000172575.12	RASGRP1	protein_coding	6145	9.47358e-05	-9.47358e-05	2.61933e-05	0.000158206	0.000158206	1.83912e-05	32.235	34.873	29.936	23.853	23.846	42.391	40.307	40.09	84.508	88.365	159.8	-0.351331	0.0141385	1.8496	1.42252	1.13166e-42	41.9463
ENSG00000111252.11	SH2B3	protein_coding	5595	1.18097e-05	-1.18097e-05	1.73526e-05	0.000158182	0.000158182	1.4054e-05	73.009	69.568	69.662	62.875	63.379	79.077	64.542	60.006	126.76	136.38	266.59	-0.0354057	0.933699	0.0297933	1.39775	2.40281e-50	49.6193
ENSG00000178385.15	PLEKHM3	protein_coding	11554	9.28738e-05	-9.28738e-05	2.76719e-05	0.000158103	0.000158103	4.54816e-05	14.066	14.798	13.034	9.9061	10.569	26.295	20.854	22.095	39.397	37.452	98.015	-0.355003	0.0280581	1.55194	1.15717	1.51163e-25	24.8206
ENSG00000049246.14	PER3	protein_coding	6644	6.89507e-05	6.89507e-05	5.8346e-06	0.000158096	0.000158096	0.000101187	18.984	20.059	20.221	20.278	22.79	21.734	29.806	28.082	71.136	72.43	95.122	0.281741	0.104863	0.979376	1.62933	2.89335e-48	47.5386
ENSG00000108061.11	SHOC2	protein_coding	3913	9.53519e-06	-9.53519e-06	4.20878e-05	0.000158025	0.000158025	3.37321e-06	109.92	107.33	110.47	91.336	105.1	183.77	149.79	170.03	315.19	337.23	651.27	-0.00616522	1	0	1.34528	3.09518e-61	60.5093
ENSG00000120063.10	GNA13	protein_coding	6317	2.56148e-05	2.56148e-05	3.14101e-05	0.000157849	0.000157849	6.41584e-05	163.8	143.49	152.05	135.47	162.48	275.58	186.73	190.92	334.05	363.87	883.42	0.0949687	0.670374	0.173683	1.20355	2.91677e-74	73.5351
ENSG00000115380.20	EFEMP1	protein_coding	3894	9.53674e-06	-9.53674e-06	0.000147144	0.000157838	0.000157838	0.000315074	321.31	312.1	351.69	276.39	298.53	362.52	67.859	72.589	103.33	110.22	639.9	-0.000117942	1	0	0.921606	6.22734e-17	16.2057
ENSG00000148516.21	ZEB1	protein_coding	6751	0.000111988	-0.000111988	8.69442e-05	0.000157818	0.000157818	1.48169e-05	25.654	25.374	19.638	16.168	17.943	23.956	27.245	27.968	47.52	55.147	108.35	-0.441603	0.00441541	2.35503	1.21199	2.86638e-21	20.5427
ENSG00000090061.17	CCNK	protein_coding	4421	7.74308e-05	7.74308e-05	2.1351e-06	0.000157817	0.000157817	6.67641e-05	113.31	116.69	116.35	124.65	118.07	96.418	112.05	106.9	252.88	252.76	379.44	0.218735	0.0240429	1.61901	1.52626	1.64665e-82	81.7834
ENSG00000197977.4	ELOVL2	protein_coding	3880	4.87916e-05	-4.87916e-05	7.46097e-06	0.000157793	0.000157793	2.44893e-05	37.726	32.132	32.115	27.73	27.359	41.682	35.553	39.305	68.579	70.742	165.61	-0.203551	0.252617	0.597538	1.2129	5.86453e-19	18.2318
ENSG00000137414.6	FAM8A1	protein_coding	4620	0.000144542	-0.000144542	0.000159978	0.000157732	0.000157732	2.29206e-05	44.475	38.009	28.697	23.424	27.347	46.883	31.185	38.33	72.923	75.716	155.67	-0.562147	0.000261209	3.58301	1.41181	1.85504e-26	25.7316
ENSG00000186469.8	GNG2	protein_coding	5656	0.000100881	0.000100881	9.14174e-06	0.000157633	0.000157633	0.000111616	42.907	38.472	44.427	45.931	48.072	34.925	50.405	58.568	122.83	124.36	167.39	0.346975	0.00501027	2.30014	1.49806	1.06333e-51	50.9733
ENSG00000075568.17	TMEM131	protein_coding	6791	2.80932e-05	2.80932e-05	7.3094e-05	0.000157583	0.000157583	4.93636e-05	95.604	97.49	101.92	92.582	93.598	81.821	115.2	111.54	204.01	212.31	390.82	0.0878751	0.411373	0.385764	1.19492	2.14212e-63	62.6692
ENSG00000115507.10	OTX1	protein_coding	2817	4.49923e-05	-4.49923e-05	7.26152e-06	0.000157552	0.000157552	2.01267e-05	14.666	12.326	12.893	8.746	11.906	15.173	11.1	9.9152	28.28	25.009	58.229	-0.250345	0.758279	0.120171	1.66309	9.59675e-10	9.01788
ENSG00000176595.4	KBTBD11	protein_coding	6807	3.11536e-05	-3.11536e-05	8.48456e-05	0.000157467	0.000157467	2.71104e-05	33.682	33.376	35.006	27.398	29.898	30.462	28.011	34.55	63.285	68.585	120.02	-0.0873487	0.741012	0.130175	1.39117	2.60492e-30	29.5842
ENSG00000172292.14	CERS6	protein_coding	7210	6.10896e-05	6.10896e-05	5.0543e-05	0.00015744	0.00015744	3.51737e-05	94.868	94.164	100.17	97.842	95.926	132.34	145.92	157.98	288.73	308.84	547.96	0.176268	0.0436406	1.36011	1.29279	1.29991e-80	79.8861
ENSG00000116489.13	CAPZA1	protein_coding	2249	9.31252e-05	9.31252e-05	0.000185229	0.000157398	0.000157398	0.000102543	422.02	378.93	354.49	413.93	448.55	487.71	554.75	554.65	1473.8	1487.9	1768.1	0.246139	0.00270214	2.56829	1.7348	1.15176e-196	195.939
ENSG00000113194.13	FAF2	protein_coding	4902	5.38526e-05	5.38526e-05	1.16699e-05	0.000157358	0.000157358	5.47918e-05	96.558	95.593	97.702	98.293	96.187	97.562	103.93	99.599	226.32	246.86	362.46	0.157964	0.147366	0.831602	1.53531	1.73366e-79	78.761
ENSG00000178163.8	ZNF518B	protein_coding	6941	6.14726e-05	-6.14726e-05	1.44923e-06	0.000157348	0.000157348	5.46651e-05	51.125	51.551	47.135	39.36	42.222	69.567	79.32	83.137	167.6	179.06	284.16	-0.191853	0.113126	0.946436	1.41084	3.11357e-73	72.5067
ENSG00000105866.15	SP4	protein_coding	6154	6.57363e-05	6.57363e-05	5.63992e-05	0.000157346	0.000157346	6.7718e-07	38.457	35.359	35.746	38.92	38.838	80.717	81.693	82.423	154.52	149.7	324.54	0.214688	0.0869675	1.06064	1.20867	6.15232e-49	48.211
ENSG00000180628.15	PCGF5	protein_coding	7281	5.71895e-05	5.71895e-05	3.59217e-05	0.000157331	0.000157331	1.1497e-05	28.897	25.117	29.118	28.784	27.639	53.944	48.586	55.164	91.953	98.283	212.06	0.202387	0.242074	0.616052	1.19121	6.21991e-35	34.2062
ENSG00000135018.14	UBQLN1	protein_coding	4033	3.7952e-05	3.7952e-05	4.54847e-05	0.00015723	0.00015723	4.94425e-05	211.39	209.91	201.12	199.89	211.38	213.82	227.12	233.81	495.1	516.72	816.81	0.105149	0.251024	0.600286	1.45205	9.69433e-110	109.013
ENSG00000189067.12	LITAF	protein_coding	5408	0.000100089	-0.000100089	3.3068e-05	0.0001572	0.0001572	5.75621e-05	65.617	69.649	57.712	46.019	52.685	78.073	41.946	39.046	92.602	98.202	199.93	-0.315007	0.00578304	2.23784	1.55511	1.29461e-46	45.8879
ENSG00000166974.13	MAPRE2	protein_coding	5789	0.000150511	0.000150511	4.16391e-05	0.000156831	0.000156831	7.52117e-05	74.107	75.177	84.16	95.515	88.817	70.64	85.043	80.286	195.53	190.55	277.91	0.445462	1.45737e-06	5.83643	1.54256	2.27256e-81	80.6435
ENSG00000153814.13	JAZF1	protein_coding	3287	2.14797e-05	-2.14797e-05	7.22488e-05	0.00015682	0.00015682	8.87083e-06	9.5722	10.966	11.229	7.6852	9.7084	9.4889	8.2069	7.9876	19.993	21.927	41.961	-0.099815	0.82352	0.0843259	1.69031	1.82717e-09	8.73822
ENSG00000260804.3	LINC01963	lncRNA	3049	0.000103127	0.000103127	7.57828e-05	0.000156758	0.000156758	0.000120903	38.945	38.287	45.71	49.506	43.467	38.645	62.335	64.858	134.78	162.45	192.5	0.409115	0.0160407	1.79478	1.54127	1.58635e-35	34.7996
ENSG00000170921.15	TANC2	protein_coding	12548	7.08712e-05	-7.08712e-05	5.98398e-05	0.000156697	0.000156697	5.04196e-05	15.59	14.732	14.684	11.706	11.262	23.061	20.521	21.146	32.706	34.615	92.939	-0.260385	0.0920647	1.03591	1.00968	2.41848e-20	19.6165
ENSG00000035862.12	TIMP2	protein_coding	3437	9.42686e-05	-9.42686e-05	0.000114003	0.000156674	0.000156674	4.28168e-05	188.9	201.96	194.07	144.64	151.11	215.61	199.07	193.74	459.05	488.39	719.68	-0.261923	0.0042767	2.36889	1.58834	2.26787e-109	108.644
ENSG00000173889.16	PHC3	protein_coding	15325	7.70899e-05	-7.70899e-05	5.10463e-05	0.000156581	0.000156581	1.76592e-05	25.441	23.715	21.117	18.6	18.826	45.717	56.208	58.213	97.947	96.855	209.41	-0.253528	0.0232606	1.63338	1.0856	3.73939e-55	54.4272
ENSG00000166575.17	TMEM135	protein_coding	9523	0.000143156	-0.000143156	4.2148e-05	0.000156504	0.000156504	1.18431e-05	28.271	27.503	22.914	16.178	20.243	36.877	38.886	41.531	73.713	75.201	153.55	-0.476558	0.000522247	3.28212	1.20625	3.79548e-40	39.4207
ENSG00000204524.7	ZNF805	protein_coding	8719	0.000124925	-0.000124925	0.000161453	0.00015649	0.00015649	0.00010173	7.5625	7.0547	4.3009	3.7199	4.2202	31.732	21.236	23.129	31.903	36.826	113.67	-0.741811	0.00426972	2.3696	0.947983	1.59148e-12	11.7982
ENSG00000136783.10	NIPSNAP3A	protein_coding	1527	0.000122937	0.000122937	1.63314e-05	0.000156482	0.000156482	8.46717e-05	63.786	58.473	70.966	79.039	80.82	93.807	93.951	96.945	264.37	267.94	333.88	0.525985	0.00242519	2.61525	1.79713	3.09297e-49	48.5096
ENSG00000143079.15	CTTNBP2NL	protein_coding	5809	7.03983e-05	-7.03983e-05	1.91039e-05	0.00015645	0.00015645	6.86845e-05	21.195	17.932	18.451	13.69	15.415	14.815	20.475	22.503	45.344	42.633	74.707	-0.289028	0.146958	0.832806	1.35079	6.60929e-21	20.1798
ENSG00000110660.15	SLC35F2	protein_coding	3370	0.000102745	0.000102745	2.31135e-05	0.000156422	0.000156422	0.000137883	98.804	94.597	99.534	110.96	107.45	82.268	124.98	111.89	316.79	315.98	344.01	0.315754	0.00271547	2.56616	1.7371	7.14324e-92	91.1461
ENSG00000214357.9	NEURL1B	protein_coding	6507	3.39299e-05	3.39299e-05	3.19021e-05	0.000156401	0.000156401	7.89382e-06	61.43	59.614	57.902	59.67	57.549	68.97	50.879	48.677	108.04	120.72	209.31	0.09421	0.526623	0.2785	1.51839	8.15471e-56	55.0886
ENSG00000275004.4	ZNF280B	protein_coding	5299	4.50106e-05	-4.50106e-05	5.92839e-05	0.000156327	0.000156327	2.75128e-05	9.6552	8.737	7.4668	6.5328	7.3126	15.26	17.933	16.762	33.055	38.095	68.79	-0.271347	0.388266	0.41087	1.35449	8.65679e-16	15.0626
ENSG00000114423.22	CBLB	protein_coding	8003	0.000126899	-0.000126899	3.68e-05	0.000156253	0.000156253	1.06428e-05	18.837	16.942	14.5	10.872	11.677	19.703	20.071	20.731	36.969	35.313	84.417	-0.527137	0.00151756	2.81885	1.14301	6.05993e-18	17.2175
ENSG00000104067.16	TJP1	protein_coding	10164	1.73927e-05	-1.73927e-05	0.000173571	0.000155968	0.000155968	2.06239e-05	1.5344	1.3665	0.66817	1.1353	1.0572	1.0797	0.9048	1.0443	2.296	2.7725	7.1727	-0.264045	1	0	1.69361	0.000233923	3.63093
ENSG00000163697.17	APBB2	protein_coding	10455	8.1928e-05	-8.1928e-05	0.00012223	0.000155867	0.000155867	1.26401e-05	14.027	14.044	10.28	10.202	9.5617	20.22	19.293	20.678	40.203	40.352	78.258	-0.365092	0.0335559	1.47423	1.32831	1.66327e-31	30.779
ENSG00000198369.10	SPRED2	protein_coding	5179	8.59748e-05	-8.59748e-05	6.17769e-05	0.000155827	0.000155827	7.63012e-05	18.596	18.007	14.367	12.284	12.575	16.506	22.492	21.357	49.721	49.493	76.043	-0.418178	0.0466384	1.33126	1.49699	3.51967e-25	24.4535
ENSG00000068305.17	MEF2A	protein_coding	6897	0.000120016	-0.000120016	3.42455e-05	0.000155749	0.000155749	1.42437e-05	161.02	144.9	132.33	107.53	112.65	110.71	112.89	112.42	190.22	195.65	446.59	-0.334765	1.3584e-05	4.86697	1.09424	1.17962e-53	52.9283
ENSG00000001460.18	STPG1	protein_coding	3629	3.63231e-05	-3.63231e-05	3.18601e-05	0.000155743	0.000155743	1.64524e-05	7.6146	7.928	6.5906	4.9844	6.9989	6.6847	6.9266	4.3101	16.409	15.232	30.066	-0.237392	0.568105	0.245571	1.81968	1.78116e-08	7.7493
ENSG00000136874.11	STX17	protein_coding	7833	6.84859e-05	-6.84859e-05	2.02444e-05	0.000155636	0.000155636	1.11532e-05	50.752	45.596	45.16	37.943	37.206	44.022	46.18	49.708	84.96	91.668	181.52	-0.21864	0.0615478	1.21079	1.19829	4.07439e-37	36.3899
ENSG00000067141.17	NEO1	protein_coding	7651	5.79937e-05	-5.79937e-05	4.3185e-05	0.000155561	0.000155561	1.77232e-05	52.782	51.176	50.402	40.517	43.369	58.356	54.33	50.16	95.29	99.409	214.14	-0.169877	0.138662	0.858044	1.21674	3.45263e-41	40.4619
ENSG00000171488.15	LRRC8C	protein_coding	7061	7.03855e-05	-7.03855e-05	9.06616e-06	0.000155513	0.000155513	2.99498e-05	70.095	70.486	63.312	53.973	55.985	102.33	118.17	121.84	220.6	230.01	427.99	-0.214268	0.0424537	1.37208	1.22649	2.71677e-71	70.5659
ENSG00000198663.16	C6orf89	protein_coding	7412	6.66619e-05	-6.66619e-05	7.54211e-05	0.000155397	0.000155397	1.15596e-05	52.121	52.38	51.43	41.024	41.34	56.964	46.486	47.707	101.15	111.28	184.95	-0.202964	0.0712618	1.14714	1.49064	2.56923e-58	57.5902
ENSG00000133703.12	KRAS	protein_coding	7002	3.89288e-05	3.89288e-05	7.55078e-05	0.000155361	0.000155361	2.74826e-05	52.047	44.773	45.544	46.366	49.155	58.485	75.214	88.476	130.06	137.84	286.29	0.119341	0.37975	0.420502	1.02729	6.95473e-30	29.1577
ENSG00000162599.17	NFIA	protein_coding	11637	2.60172e-05	-2.60172e-05	0.000135381	0.000155357	0.000155357	1.31919e-06	1.9044	2.1882	2.6135	1.5544	1.7908	7.1473	8.1661	7.9687	13.415	15.437	33.377	-0.149985	0.738522	0.131637	1.1563	2.13978e-11	10.6696
ENSG00000215256.4	DHRS4-AS1	lncRNA	8699	6.21272e-05	-6.21272e-05	2.8886e-05	0.000155332	0.000155332	8.06168e-06	12.203	12.393	11.337	9.5005	8.8341	12.217	10.995	8.605	22.633	23.922	41.847	-0.282494	0.155262	0.808934	1.56948	3.76754e-20	19.4239
ENSG00000164938.14	TP53INP1	protein_coding	5636	7.17489e-05	-7.17489e-05	3.93048e-05	0.00015528	0.00015528	1.06131e-05	20.243	21.182	17.341	14.332	16.004	26.748	22.3	24.878	47.069	46.73	99.637	-0.309538	0.10467	0.980176	1.30821	7.88023e-21	20.1035
ENSG00000143324.14	XPR1	protein_coding	8443	1.6337e-05	1.6337e-05	0.000107451	0.000155273	0.000155273	3.294e-06	37.039	33.41	30.811	32.912	32.628	50.077	46.837	54.387	86.573	97.112	196.91	0.0354063	0.825352	0.0833608	1.17593	1.00638e-32	31.9972
ENSG00000176771.17	NCKAP5	protein_coding	9790	0.000242334	-0.000242334	8.35809e-05	0.000155235	0.000155235	0.000415682	4.6112	4.7628	2.3224	1.1787	1.0644	7.3748	0.62624	0.97003	0.87676	0.69193	17.661	-1.92138	1.19314e-08	7.92331	0.289424	0.506665	0.295279
ENSG00000164236.12	ANKRD33B	protein_coding	9463	9.19479e-05	-9.19479e-05	1.39691e-05	0.000155158	0.000155158	0.000216197	24.778	26.245	22.435	18.983	17.653	51.881	17.558	16.529	25.653	28.519	119.33	-0.336282	0.0150993	1.82104	0.986697	7.55163e-13	12.122
ENSG00000136021.19	SCYL2	protein_coding	6135	3.41335e-05	-3.41335e-05	4.8395e-05	0.000155128	0.000155128	1.22258e-05	44.909	40.751	38.937	33.296	39.277	60.537	53.365	64.558	112.8	122.87	224.21	-0.100882	0.436297	0.360217	1.31486	2.11174e-37	36.6754
ENSG00000141664.10	ZCCHC2	protein_coding	7213	4.65858e-05	4.65858e-05	4.10006e-06	0.000155125	0.000155125	2.57382e-05	25.148	24.07	24.644	25.769	24.107	29.789	32.469	34.154	62.55	67.092	123.4	0.159798	0.287635	0.541159	1.27762	1.03678e-31	30.9843
ENSG00000112308.13	C6orf62	protein_coding	2482	4.06471e-05	4.06471e-05	3.33306e-05	0.000155059	0.000155059	5.75545e-05	242.95	196.93	218.9	209.71	225.39	238.3	296.42	295.07	572.78	634.27	990.73	0.123408	0.394248	0.40423	1.34676	5.71386e-72	71.2431
ENSG00000235750.10	KIAA0040	protein_coding	4621	4.55383e-06	-4.55383e-06	3.52567e-05	0.000155001	0.000155001	8.56025e-05	9.0588	8.8024	9.3291	7.6262	8.5265	6.4996	7.1645	9.5501	22.696	22.692	32.086	-0.00588003	1	0	1.75487	8.8464e-14	13.0532
ENSG00000078124.12	ACER3	protein_coding	7630	9.21679e-06	9.21679e-06	0.000112005	0.000154913	0.000154913	2.27519e-06	16.782	14.953	13.545	13.734	15.833	19.304	20.892	18.377	37.089	37.501	78.601	0.0359319	0.752167	0.123686	1.24542	2.71439e-20	19.5663
ENSG00000119328.12	ABITRAM	protein_coding	2059	3.02507e-05	-3.02507e-05	1.77556e-05	0.000154898	0.000154898	0.000169787	34.947	38.868	32.123	31.05	28.308	18.795	26.203	24.418	100.18	90.144	78.829	-0.171904	0.541506	0.266397	2.23069	3.58903e-33	32.445
ENSG00000174718.12	RESF1	protein_coding	6288	1.63673e-05	1.63673e-05	1.60134e-05	0.000154835	0.000154835	8.78632e-05	43.598	43.336	41.464	41.562	39.719	81.477	80.732	88.928	214.57	236.36	275.36	0.0438706	0.817291	0.0876231	1.72695	2.16894e-100	99.6638
ENSG00000198815.9	FOXJ3	protein_coding	6931	2.39959e-06	-2.39959e-06	3.70073e-05	0.000154738	0.000154738	3.53442e-05	90.397	84.499	81.838	79.688	78.975	105.84	114.37	116.71	233.06	233.31	408.9	-0.000468061	1	0	1.33107	2.00278e-84	83.6984
ENSG00000256043.3	CTSO	protein_coding	2795	4.89907e-05	4.89907e-05	3.955e-05	0.000154725	0.000154725	4.97779e-05	23.004	24.847	25.777	26.556	24.466	21.698	15.574	14.19	32.15	30.343	79.22	0.234918	0.347034	0.459628	1.39001	6.91759e-09	8.16005
ENSG00000131019.11	ULBP3	protein_coding	2755	1.49201e-05	-1.49201e-05	3.11561e-06	0.000154687	0.000154687	1.21153e-05	13.804	11.883	12.325	10.98	10.756	13.627	13.352	9.3273	31.156	27.342	54.891	-0.102051	0.758534	0.120025	1.69132	4.79429e-10	9.31928
ENSG00000176087.15	SLC35A4	protein_coding	3545	0.000175841	0.000175841	1.39153e-05	0.000154674	0.000154674	0.000147092	101.95	110.92	117.53	146.48	129.88	92.871	95.466	92.5	331.87	338.3	277.28	0.51854	5.76494e-07	6.23921	2.15261	8.96636e-150	149.047
ENSG00000109787.13	KLF3	protein_coding	6361	0.000140162	-0.000140162	4.27864e-05	0.000154614	0.000154614	0.000102246	14.839	13.933	10.955	7.6483	8.5489	15.346	20.433	24.502	50.897	53.629	70.779	-0.690072	0.00120842	2.91778	1.53343	4.19159e-30	29.3776
ENSG00000152558.15	TMEM123	protein_coding	4145	2.46611e-05	2.46611e-05	0.000100278	0.000154501	0.000154501	5.26457e-06	274.19	257.86	242.27	238.88	268.36	284.55	273.19	319.81	526.18	550.09	1104.6	0.0703977	0.468351	0.329428	1.17704	2.42575e-55	54.6152
ENSG00000169118.18	CSNK1G1	protein_coding	9878	4.28916e-05	4.28916e-05	3.63801e-05	0.000154488	0.000154488	6.50724e-05	34.678	33.98	32.851	34.697	33.13	42.51	57.163	59.38	110.74	117.87	189.37	0.123149	0.326741	0.485796	1.28947	4.11747e-61	60.3854
ENSG00000086598.11	TMED2	protein_coding	3762	1.15934e-05	-1.15934e-05	0.000159323	0.000154398	0.000154398	0.00012889	298.11	279.01	238.92	249.94	255.86	291.25	355.11	357.27	1031.4	964.56	1035.1	-0.0503615	0.657253	0.182267	1.80492	7.37313e-182	181.132
ENSG00000128789.21	PSMG2	protein_coding	1362	5.94046e-05	5.94046e-05	1.53358e-05	0.000154387	0.000154387	1.24376e-05	151.66	152.72	158.91	155.7	164.73	185.75	148.55	158.73	364.93	332.63	606.69	0.214227	0.128277	0.891852	1.50066	6.53433e-39	38.1848
ENSG00000173276.14	ZBTB21	protein_coding	8432	0.000177447	-0.000177447	3.63068e-05	0.000154375	0.000154375	6.22176e-05	41.76	39.494	32.462	23.634	25.411	49.252	38.027	41.804	62.732	67.45	178.24	-0.588958	6.7853e-08	7.16843	1.02231	1.22267e-23	22.9127
ENSG00000170949.17	ZNF160	protein_coding	6332	0.000138582	-0.000138582	0.000149466	0.000154352	0.000154352	5.7949e-05	41.351	40.005	40.71	27.631	25.456	30.74	32.727	37.935	74.853	80.663	121.75	-0.474937	0.000286942	3.54221	1.45403	9.5247e-38	37.0211
ENSG00000165406.16	MARCHF8	protein_coding	6452	3.87432e-06	-3.87432e-06	4.16315e-05	0.000154249	0.000154249	1.03437e-05	37.401	39.723	38.58	34.174	35.379	37.51	29.932	33.247	66.56	73.913	124.52	-0.00828749	0.975852	0.0106161	1.46906	1.85108e-36	35.7326
ENSG00000173281.5	PPP1R3B	protein_coding	5591	0.000112687	-0.000112687	9.1595e-05	0.000154239	0.000154239	5.57732e-05	19.378	21.707	14.946	12.048	14.153	33.368	22.809	20.582	41.02	46.379	103.3	-0.509067	0.00793367	2.10053	1.32913	3.8587e-19	18.4136
ENSG00000163848.19	ZNF148	protein_coding	10684	6.87948e-05	-6.87948e-05	9.39802e-05	0.000154238	0.000154238	4.52655e-05	38.515	32.81	30.318	25.746	30.295	72.388	60.368	64.521	101.23	107.35	263.93	-0.209603	0.156267	0.806132	1.05724	8.40526e-42	41.0754
ENSG00000196664.5	TLR7	protein_coding	4894	7.42529e-05	-7.42529e-05	1.13876e-05	0.000154199	0.000154199	0.000167573	1.7331	2.6353	1.3877	1.0833	0.79843	2.3604	0.87692	0.57072	1.5346	1.7163	12.783	-1.06803	0.281379	0.550709	1.49155	0.0501325	1.29988
ENSG00000169213.7	RAB3B	protein_coding	12450	0.000100909	-0.000100909	4.08336e-05	0.000154145	0.000154145	3.33897e-05	1.4284	1.275	0.90124	0.47594	0.70618	1.7165	2.6592	1.8845	4.7399	5.2015	10.168	-1.05784	0.113634	0.944491	1.45234	9.72633e-07	6.01205
ENSG00000116005.12	PCYOX1	protein_coding	5619	1.34609e-05	1.34609e-05	4.35754e-05	0.000154111	0.000154111	7.59779e-05	34.912	32.664	31.372	31.858	31.062	34.23	42.88	43.147	91.034	101.7	141.18	0.0370521	1	0	1.48127	3.93333e-43	42.4052
ENSG00000134108.13	ARL8B	protein_coding	2963	3.48045e-05	3.48045e-05	0.000145481	0.000154003	0.000154003	0.000140021	91.138	76.452	73.146	75.888	89.456	68.812	107.8	108.59	273.76	271.05	302.9	0.118402	0.481876	0.317065	1.65021	3.94861e-75	74.4036
ENSG00000157654.19	PALM2AKAP2	protein_coding	17674	0.000173638	0.000173638	0.000158079	0.000154002	0.000154002	7.26885e-05	19.784	18.804	25.561	26.309	25.001	23.53	27.439	28.193	60.935	64.742	90.72	0.551512	7.85276e-09	8.10498	1.49329	3.75913e-78	77.4249
ENSG00000108091.11	CCDC6	protein_coding	5387	4.04261e-05	4.04261e-05	0.000125366	0.000153993	0.000153993	7.99394e-05	48.656	48.005	42.041	46.256	49.204	61.651	78.642	88.662	167.25	186.91	263.94	0.121791	0.30971	0.509044	1.39839	1.18196e-52	51.9274
ENSG00000185650.10	ZFP36L1	protein_coding	5246	0.00014601	-0.00014601	8.31191e-05	0.000153945	0.000153945	2.19266e-05	289.82	284.36	229.36	195.88	196.02	216.02	193.42	210.2	449.9	403.96	739.26	-0.410708	7.3696e-11	10.1326	1.3993	2.74882e-75	74.5609
ENSG00000108960.9	MMD	protein_coding	2833	6.57201e-05	-6.57201e-05	1.45945e-05	0.000153916	0.000153916	3.75724e-05	21.633	22.179	19.073	13.76	17.931	33.844	31.38	27.211	54.063	51.743	133.71	-0.328937	0.247358	0.606673	1.17303	1.07263e-10	9.96955
ENSG00000196950.14	SLC39A10	protein_coding	5933	0.0001107	0.0001107	0.000134089	0.000153902	0.000153902	7.73996e-06	58.75	52.004	52.008	61.08	66.245	135.51	123.59	127.02	235.5	269.04	472.87	0.33987	0.00224333	2.64911	1.32681	4.45417e-63	62.3512
ENSG00000153561.13	RMND5A	protein_coding	5974	0.000126959	-0.000126959	0.000127116	0.00015381	0.00015381	1.68e-05	188.69	193.91	149.07	127.64	143.57	217.64	209.67	201.98	407.51	436.87	757.52	-0.357008	3.67627e-06	5.43459	1.35459	2.3929e-100	99.6211
ENSG00000095574.11	IKZF5	protein_coding	4557	1.04022e-05	-1.04022e-05	9.00712e-05	0.000153757	0.000153757	1.25775e-05	39.026	33.091	31.879	28.949	35.442	40.813	43.994	44.744	80.759	84.909	167.82	-0.026062	0.916154	0.0380315	1.21838	2.17971e-25	24.6616
ENSG00000151422.13	FER	protein_coding	12106	2.88671e-05	-2.88671e-05	3.56431e-05	0.000153708	0.000153708	4.65794e-05	11.278	11.009	10.927	9.3771	9.3067	25.621	21.574	22.934	35.097	39.079	95.6	-0.114017	0.474308	0.32394	1.05383	2.51983e-21	20.5986
ENSG00000134250.20	NOTCH2	protein_coding	12942	2.14749e-05	2.14749e-05	9.71952e-05	0.000153668	0.000153668	9.95863e-05	46.678	46.863	41.181	44.748	42.521	78.771	47.988	52.357	78.282	85.42	242.93	0.0407813	0.783895	0.105742	1.02308	2.11658e-35	34.6744
ENSG00000180776.15	ZDHHC20	protein_coding	5706	2.27828e-05	-2.27828e-05	0.000223338	0.000153582	0.000153582	2.67333e-05	91.967	81.37	67.583	66.407	84.517	142.63	140.86	137.35	218.45	242.13	553.49	-0.0607838	1	0	1.04509	2.07892e-42	41.6822
ENSG00000196177.13	ACADSB	protein_coding	5904	3.79766e-05	3.79766e-05	2.13147e-05	0.000153546	0.000153546	6.79966e-05	23.634	24.085	23.156	23.876	23.826	18.881	24.092	25.831	51.203	54.752	84.059	0.140297	0.569275	0.244678	1.40257	2.06475e-26	25.6851
ENSG00000139508.14	SLC46A3	protein_coding	3293	0.000126228	-0.000126228	7.07181e-05	0.000153348	0.000153348	3.59297e-05	15.371	11.448	9.3254	6.1559	7.3174	11.401	10.054	14.08	29.406	27.812	50.785	-0.856687	0.0155383	1.8086	1.55896	1.94128e-10	9.71191
ENSG00000174123.11	TLR10	protein_coding	4449	2.31299e-05	2.31299e-05	2.39301e-05	0.000153264	0.000153264	3.70354e-05	6.7031	5.5005	5.9068	6.3088	6.0016	7.9193	6.2012	7.2825	19.595	18.941	30.835	0.150974	0.752186	0.123675	1.83064	1.31179e-12	11.8821
ENSG00000163875.15	MEAF6	protein_coding	3009	7.41341e-05	7.41341e-05	4.55966e-05	0.000153156	0.000153156	8.04065e-05	79.106	68.14	74.383	75.971	84.301	88.299	90.874	76.674	238.82	225.12	279.69	0.260499	0.0664798	1.17731	1.78998	3.49144e-64	63.457
ENSG00000171056.8	SOX7	protein_coding	1749	3.98291e-05	-3.98291e-05	6.01588e-05	0.00015312	0.00015312	5.79901e-05	23.621	20.988	23.467	16.226	18.432	32.364	17.527	16.928	43.709	40.435	100.26	-0.226164	0.525713	0.279251	1.60732	2.39807e-09	8.62014
ENSG00000152767.17	FARP1	protein_coding	24332	4.20355e-05	-4.20355e-05	5.02838e-05	0.000153116	0.000153116	0.000141876	13.606	14.624	13.749	11.394	12.044	19.631	13.38	12.811	16.205	18.018	68.862	-0.127766	0.267883	0.572056	0.704003	2.6248e-10	9.5809
ENSG00000188177.14	ZC3H6	protein_coding	11425	0.000382051	-0.000382051	0.000163874	0.000153114	0.000153114	0.000312912	12.764	12.36	6.151	2.5932	3.7907	25.985	6.1175	6.943	7.5833	8.111	58.895	-1.84018	3.11209e-20	19.5069	0.581381	0.00829938	2.08095
ENSG00000103449.12	SALL1	protein_coding	5322	3.34304e-05	-3.34304e-05	0.000120198	0.000153077	0.000153077	0.000124581	3.0331	2.8583	1.7754	1.6408	2.6921	2.4962	4.2624	4.9333	12.197	15.325	17.031	-0.307967	1	0	1.89611	5.41913e-11	10.2661
ENSG00000126882.13	FAM78A	protein_coding	4270	9.82454e-05	-9.82454e-05	1.10368e-05	0.000153042	0.000153042	5.7191e-05	39.214	40.659	35.198	26.95	28.902	35.575	23.691	23.548	42.402	50.828	112.48	-0.375877	0.0149154	1.82636	1.29813	3.73361e-15	14.4279
ENSG00000260400.1	AL513534.3	lncRNA	2196	2.95907e-05	-2.95907e-05	9.06927e-05	0.000153026	0.000153026	4.40989e-05	2.6164	3.6142	1.4791	1.8462	2.0759	7.6276	8.9339	9.4121	16.368	13.326	52.377	-0.524811	1	0	1.01325	0.00621645	2.20646
ENSG00000095015.6	MAP3K1	protein_coding	6904	0.000129128	-0.000129128	4.08057e-05	0.000152862	0.000152862	6.57088e-05	35.468	34.344	28.569	22.089	24.007	62.578	41.648	44.34	74.246	80.573	195.14	-0.459392	0.000419445	3.37732	1.16541	1.63157e-29	28.7874
ENSG00000125848.10	FLRT3	protein_coding	4970	6.8861e-05	-6.8861e-05	2.64079e-05	0.000152786	0.000152786	0.000113625	1.8167	1.5304	1.1288	0.69025	0.78622	3.0216	1.4803	1.0116	3.1303	3.1621	14.074	-1.04314	0.440006	0.356541	1.66076	0.00390406	2.40848
ENSG00000151065.14	DCP1B	protein_coding	4142	4.41306e-05	-4.41306e-05	3.52436e-05	0.000152626	0.000152626	5.01337e-05	31.442	28.822	26.662	23.416	24.685	20.22	19.242	23.062	51.549	48.082	78.015	-0.186111	0.298382	0.525227	1.55175	8.62477e-21	20.0643
ENSG00000143970.17	ASXL2	protein_coding	13320	1.122e-05	-1.122e-05	3.54586e-05	0.00015256	0.00015256	5.31118e-05	40.567	37.787	36.532	33.949	35.521	41.412	61.862	63.453	105.1	108.51	200.01	-0.0340735	0.920922	0.0357773	1.08718	1.03339e-54	53.9857
ENSG00000073282.13	TP63	protein_coding	6942	8.97044e-05	8.97044e-05	3.50441e-05	0.000152371	0.000152371	9.72845e-05	3.5471	2.7153	3.4453	4.4475	4.4561	3.6609	1.5014	2.4141	4.289	3.9422	14.937	0.644002	0.0781298	1.10718	1.3837	0.00111176	2.95399
ENSG00000155975.10	VPS37A	protein_coding	5258	0.000106954	-0.000106954	5.35691e-05	0.000152341	0.000152341	3.50284e-06	36.632	31.636	28.079	22.657	23.843	61.516	53.404	51.103	111.98	108.06	202.26	-0.415193	0.0080155	2.09607	1.39313	4.92864e-43	42.3073
ENSG00000125249.7	RAP2A	protein_coding	5436	9.76387e-06	9.76387e-06	4.70701e-05	0.000151976	0.000151976	5.12566e-06	33.671	30.296	34.438	26.964	34.563	47.601	43.873	53.129	88.573	91.167	181.1	0.0814371	0.710772	0.148269	1.2058	2.63133e-26	25.5798
ENSG00000141429.13	GALNT1	protein_coding	4555	9.71244e-05	9.71244e-05	4.42613e-05	0.000151893	0.000151893	0.000105247	70.457	63.235	75.261	73.739	78.207	68.094	86.412	89.159	209.46	218.73	261.22	0.323584	0.00437168	2.35935	1.60379	9.05231e-82	81.0432
ENSG00000076770.14	MBNL3	protein_coding	12210	0.00013343	0.00013343	8.2185e-05	0.000151824	0.000151824	8.77467e-05	43.583	37.349	40.893	47.355	48.644	69.68	99.671	104.36	199.91	212.71	302.84	0.385541	5.64159e-05	4.2486	1.33355	1.49907e-98	97.8242
ENSG00000136451.9	VEZF1	protein_coding	4714	7.70445e-05	7.70445e-05	8.32867e-05	0.000151803	0.000151803	1.24704e-05	116.31	112.73	127.47	124.71	118.95	108.93	96.763	99.068	207.46	199.74	362.55	0.229833	0.0146425	1.83439	1.37428	4.69493e-61	60.3284
ENSG00000119042.17	SATB2	protein_coding	7029	4.96153e-05	-4.96153e-05	3.13816e-05	0.000151791	0.000151791	1.37759e-05	15.959	16.467	13.989	12.468	12.74	14.709	18.055	17.405	30.643	31.918	66.4	-0.222608	0.248097	0.605379	1.13756	1.03308e-14	13.9859
ENSG00000142192.21	APP	protein_coding	4824	2.20154e-05	-2.20154e-05	2.63137e-05	0.000151746	0.000151746	2.19119e-07	400.47	396.71	370.01	340.76	352.96	377.04	314.55	303.51	650.57	637.97	1169.3	-0.0605088	0.423939	0.372696	1.37844	1.16174e-118	117.935
ENSG00000107651.13	SEC23IP	protein_coding	7545	0.000104172	0.000104172	4.62542e-05	0.000151437	0.000151437	8.48222e-05	45.4	43.961	44.536	52.288	48.164	46.468	55.581	60.712	125.92	137.4	178.89	0.309673	0.00417556	2.37928	1.49586	2.56788e-66	65.5904
ENSG00000170653.19	ATF7	protein_coding	5746	1.7096e-05	1.7096e-05	3.59181e-05	0.000151188	0.000151188	5.33523e-06	74.518	65.495	72.2	66.162	66.021	81.623	93.362	93.817	152.32	162.5	336.05	0.056497	0.853997	0.0685435	1.06793	1.72057e-38	37.7643
ENSG00000112297.16	CRYBG1	protein_coding	8987	0.000151934	0.000151934	0.00011823	0.00015114	0.00015114	1.62955e-05	65.272	63.402	78.525	81.619	77.394	84.643	93.666	96.471	164.22	174.9	332.92	0.446102	3.14111e-08	7.50292	1.15235	2.54411e-60	59.5945
ENSG00000165660.8	ABRAXAS2	protein_coding	2843	2.73307e-05	-2.73307e-05	6.91075e-05	0.000151112	0.000151112	7.81417e-05	66.788	65.372	56.708	55.397	55.321	58.714	68.361	67.593	158.13	164.98	219.35	-0.115077	0.518631	0.285142	1.56703	2.44667e-44	43.6114
ENSG00000128923.11	MINDY2	protein_coding	9033	6.85322e-05	-6.85322e-05	3.92015e-05	0.00015099	0.00015099	3.09085e-05	9.9953	8.4203	8.8912	6.4907	6.9213	12.98	12.421	12.925	20.697	21.357	52.869	-0.319206	0.177916	0.749785	1.04804	1.67154e-11	10.7769
ENSG00000163322.14	ABRAXAS1	protein_coding	6693	4.83226e-05	-4.83226e-05	3.81885e-05	0.000150942	0.000150942	2.59774e-05	15.493	14.279	13.147	10.624	12.941	14.93	16.397	18.195	31.1	35.302	63.184	-0.199411	0.408737	0.388556	1.25695	2.9809e-16	15.5257
ENSG00000105887.11	MTPN	protein_coding	3491	7.90375e-05	7.90375e-05	5.84628e-05	0.000150918	0.000150918	3.32435e-06	262.39	249.23	250.61	262.82	277.5	362.67	339.83	361	626.14	646.31	1291.4	0.218416	0.00422619	2.37405	1.17805	3.05162e-76	75.5155
ENSG00000172059.11	KLF11	protein_coding	4477	3.96977e-05	-3.96977e-05	0.000109259	0.000150569	0.000150569	1.61306e-05	10.939	10.341	12.004	8.2895	8.437	15.611	14.105	14.973	30.316	33.953	58.589	-0.207653	0.515538	0.287739	1.46091	2.32602e-14	13.6334
ENSG00000106460.19	TMEM106B	protein_coding	12733	8.02636e-05	-8.02636e-05	3.43578e-05	0.000150548	0.000150548	8.23456e-05	19.661	17.141	16.395	12.491	15.472	51.214	31.297	33.43	55.425	57.69	148.05	-0.258511	0.136321	0.865438	1.12259	1.25531e-35	34.9013
ENSG00000151690.15	MFSD6	protein_coding	5306	9.78019e-05	9.78019e-05	3.76942e-05	0.000150481	0.000150481	6.59571e-05	19.027	18.822	21.258	24.275	20.988	18.832	21.838	22.425	49.845	50.811	74.547	0.399774	0.0267189	1.57318	1.50297	1.30566e-26	25.8842
ENSG00000168175.15	MAPK1IP1L	protein_coding	6450	5.28937e-05	5.28937e-05	9.42838e-05	0.000150251	0.000150251	7.0273e-05	80.595	75.778	72.193	77.169	80.119	79.968	116.25	122.55	212.84	226.26	360.47	0.148061	0.188787	0.724028	1.19614	1.17263e-60	59.9308
ENSG00000272325.2	NUDT3	protein_coding	5392	8.62211e-05	8.62211e-05	1.34637e-05	0.00015017	0.00015017	3.78219e-05	109.65	108.74	114.12	118.28	117.04	89.66	115.41	104.33	201.67	203.02	363.32	0.248173	0.00375647	2.42522	1.20016	4.11795e-50	49.3853
ENSG00000137073.22	UBAP2	protein_coding	4656	7.06937e-05	7.06937e-05	1.57585e-05	0.000150154	0.000150154	6.35634e-05	115.06	114.99	114.6	122.84	116.31	125.91	144.06	146.61	325.04	300.41	461.38	0.196887	0.0472595	1.32551	1.42397	3.29486e-76	75.4822
ENSG00000170802.16	FOXN2	protein_coding	5566	8.71158e-05	-8.71158e-05	5.25448e-05	0.000150026	0.000150026	5.26555e-05	34.655	29.588	27.267	21.908	24.63	78.763	56.947	66.139	99.13	111.38	257.62	-0.326992	0.0487596	1.31194	1.09037	2.44435e-24	23.6118
ENSG00000116977.18	LGALS8	protein_coding	8186	0.000249583	-0.000249583	2.21784e-05	0.000149845	0.000149845	6.67919e-05	66.277	72.151	52.483	35.583	38.108	34.291	42.316	45.926	85.032	95.097	137.98	-0.769453	7.11871e-16	15.1476	1.3462	2.82618e-44	43.5488
ENSG00000092421.16	SEMA6A	protein_coding	9467	8.36003e-05	8.36003e-05	2.99572e-05	0.000149844	0.000149844	1.58269e-05	18.583	19.422	19.151	20.622	21.773	14.765	13.082	16.286	29.24	29.394	54.218	0.298306	0.0461301	1.33602	1.31294	3.52704e-20	19.4526
ENSG00000006695.12	COX10	protein_coding	2966	7.8946e-05	7.8946e-05	7.43925e-06	0.000149622	0.000149622	0.000116782	31.271	33.449	33.748	39.01	34.253	39.727	46.716	41.812	130.05	130.64	134.03	0.321417	0.112663	0.948219	1.87802	5.7436e-49	48.2408
ENSG00000136379.12	ABHD17C	protein_coding	2425	3.04526e-05	3.04526e-05	6.0546e-05	0.000149582	0.000149582	6.06617e-05	25.385	24.956	28.127	25.85	25.379	30.011	27.558	33.632	72.893	81.008	108.67	0.165731	0.533066	0.273219	1.64533	1.51006e-20	19.821
ENSG00000117523.16	PRRC2C	protein_coding	11436	6.57413e-05	6.57413e-05	1.36906e-05	0.000149461	0.000149461	6.59528e-05	220.56	219.89	218.41	228.39	218.99	153.24	300.76	312.43	438.71	440.51	879.76	0.163147	0.0113422	1.9453	0.837918	5.63282e-57	56.2493
ENSG00000162924.14	REL	protein_coding	5533	3.29356e-05	-3.29356e-05	1.30426e-05	0.000149376	0.000149376	3.22466e-05	23.34	23.31	22.2	18.657	20.127	42.069	53.076	56.942	92.692	97.355	183.17	-0.126566	0.458482	0.338678	1.10573	2.86044e-27	26.5436
ENSG00000101654.17	RNMT	protein_coding	6673	7.2115e-05	-7.2115e-05	3.57647e-05	0.000149374	0.000149374	3.76301e-06	72.162	75.228	69.515	55.241	60.607	74.266	72.858	76.347	124.89	138.26	271.95	-0.207511	0.0658385	1.18152	1.1358	1.23901e-38	37.9069
ENSG00000076641.4	PAG1	protein_coding	10639	0.000204009	0.000204009	6.69017e-05	0.00014936	0.00014936	0.000156718	109.58	97.26	125.95	137.54	140.15	211.62	113.76	118.67	151.32	169.19	604.47	0.564804	1.40959e-16	15.8509	0.780967	5.09213e-27	26.2931
ENSG00000163900.11	TMEM41A	protein_coding	2793	2.35943e-05	2.35943e-05	7.00472e-05	0.000149314	0.000149314	2.63368e-05	30.269	31.613	26.43	32.716	25.999	50.666	41.048	40.602	97.287	103.32	153.88	0.0671995	0.788111	0.103413	1.61489	1.3485e-30	29.8701
ENSG00000118217.6	ATF6	protein_coding	7179	6.96656e-05	-6.96656e-05	8.10592e-05	0.00014927	0.00014927	4.53762e-05	49.773	48.736	40.842	37.664	38.146	63.158	69.089	68.787	135.03	150.48	226.64	-0.237676	0.0369715	1.43213	1.36785	1.58248e-58	57.8007
ENSG00000066294.14	CD84	protein_coding	8544	4.16316e-05	-4.16316e-05	2.68067e-05	0.00014921	0.00014921	4.34679e-05	5.1236	4.1802	4.6655	3.1391	4.1161	3.0421	3.6596	3.1383	5.9963	4.7253	17.008	-0.222876	0.530025	0.275704	0.978788	0.00205998	2.68614
ENSG00000197147.13	LRRC8B	protein_coding	8480	1.36257e-05	-1.36257e-05	2.81397e-05	0.000149178	0.000149178	5.14697e-05	18.616	18.446	17.062	15.704	16.742	38.688	45.404	45.256	91.731	91.864	146.73	-0.0520605	0.81446	0.0891304	1.33622	2.9072e-52	51.5365
ENSG00000079387.14	SENP1	protein_coding	4900	0.000129798	0.000129798	2.29567e-05	0.000149028	0.000149028	8.75943e-05	68.009	67.017	74.06	84.013	77.419	73.319	99.346	108.42	207.25	221.52	303.39	0.398749	0.000146215	3.83501	1.36221	1.52312e-60	59.8173
ENSG00000166501.14	PRKCB	protein_coding	8693	4.7839e-05	-4.7839e-05	6.79503e-05	0.000149008	0.000149008	8.45812e-06	107.42	106.82	93.409	86.352	89.975	126.18	117.78	114.45	206.21	217.81	426.69	-0.140938	0.0885002	1.05306	1.18674	2.32106e-71	70.6343
ENSG00000132256.19	TRIM5	protein_coding	5130	4.97678e-05	-4.97678e-05	1.60393e-05	0.000148922	0.000148922	4.67792e-05	52.96	51.184	48.694	42.737	41.005	58.322	51.151	58.693	129.52	126.13	185.32	-0.173987	0.221208	0.655199	1.53537	1.05331e-51	50.9774
ENSG00000140526.18	ABHD2	protein_coding	9152	7.85218e-05	7.85218e-05	3.19211e-05	0.000148901	0.000148901	4.40483e-05	38.624	39.278	41.265	42.425	41.166	41.653	50.644	51.638	91.18	101.99	165.32	0.242617	0.0235389	1.62821	1.23473	2.04988e-44	43.6883
ENSG00000118263.15	KLF7	protein_coding	9209	0.000172536	-0.000172536	7.8945e-05	0.000148816	0.000148816	7.59501e-05	9.5963	10.378	8.7854	4.6057	5.5868	7.9655	12.05	13.042	23.593	25.039	39.208	-0.831392	0.000134128	3.87248	1.27148	2.4754e-17	16.6064
ENSG00000007168.13	PAFAH1B1	protein_coding	5674	4.10301e-05	4.10301e-05	4.53463e-07	0.000148726	0.000148726	5.03091e-05	189.12	191.81	188.64	185.72	187.26	209.09	251.44	257.45	466.83	514.79	801.22	0.109991	0.190462	0.720191	1.26532	1.96249e-85	84.7072
ENSG00000154122.14	ANKH	protein_coding	8464	0.000101615	0.000101615	0.000201937	0.000148674	0.000148674	3.88502e-05	19.557	22.153	27.664	25.387	23.814	22.929	21.948	20.856	47.22	51.029	74.61	0.38069	0.00700803	2.1544	1.51719	1.07391e-37	36.969
ENSG00000113575.10	PPP2CA	protein_coding	4035	0.00012	0.00012	0.000117144	0.000148674	0.000148674	8.15058e-05	135.61	125.15	125.28	144.69	156.24	175.07	210.75	211.96	473.12	471.14	632.06	0.345876	0.00010603	3.97457	1.47769	3.71725e-111	110.43
ENSG00000110395.7	CBL	protein_coding	11953	3.46523e-05	-3.46523e-05	6.02526e-06	0.000148381	0.000148381	4.82359e-05	71.919	71.324	67.39	60.923	60.178	113.17	97.147	95.76	150.42	160.43	382.43	-0.101783	0.274748	0.561066	1.00625	9.56116e-53	52.0195
ENSG00000143190.23	POU2F1	protein_coding	14414	9.54384e-05	9.54384e-05	6.00448e-05	0.000148312	0.000148312	3.09198e-05	37.944	35.171	41.216	39.205	42.403	89.761	86.26	87.51	132.98	142.34	327.24	0.297776	0.000871837	3.05956	0.981666	1.34134e-51	50.8725
ENSG00000090060.18	PAPOLA	protein_coding	7618	0.000109632	0.000109632	1.9965e-05	0.000148299	0.000148299	9.50527e-05	156.98	145.03	156.59	168.21	168.16	156.11	219.55	231.13	441.79	491.77	633.78	0.295507	1.66998e-05	4.77729	1.36796	1.52797e-99	98.8159
ENSG00000136758.18	YME1L1	protein_coding	7662	1.75002e-05	1.75002e-05	0.000110297	0.000148241	0.000148241	0.000112154	151.48	141.96	130.3	134.77	138.33	117.22	163.64	168.42	381.98	370.22	454.95	0.0363284	0.777967	0.109039	1.49786	1.61674e-131	130.791
ENSG00000137309.20	HMGA1	protein_coding	2414	3.8276e-05	-3.8276e-05	0.000194691	0.000148156	0.000148156	2.38697e-07	1683.1	1751	1341.3	1420.3	1434	1093.9	872.15	821.04	1784.6	1829.4	3094.3	-0.126711	0.0400668	1.39722	1.41224	4.73067e-137	136.325
ENSG00000157450.15	RNF111	protein_coding	6809	4.18698e-05	-4.18698e-05	4.28383e-05	0.000148101	0.000148101	3.99095e-05	42.673	41.234	37.164	34.168	34.576	53.951	62.759	69.325	120.9	122.76	213.34	-0.147479	0.282326	0.549249	1.20051	9.07016e-43	42.0424
ENSG00000072506.13	HSD17B10	protein_coding	1040	0.000231387	0.000231387	1.76039e-05	0.000148033	0.000148033	0.000252984	164.42	173.3	207.54	266.59	267.08	176.05	240.52	222.37	253.79	215.98	11.604	0.801451	5.92381e-12	11.2274	0.341021	0.0415778	1.38114
ENSG00000146729.10	NIPSNAP2	protein_coding	2328	4.45664e-05	4.45664e-05	6.41314e-05	0.000147998	0.000147998	8.52941e-05	122.46	110.94	110.98	113.33	121.13	109.66	128.78	128.86	316.63	289.7	389.12	0.145495	0.225954	0.64598	1.55342	2.06151e-55	54.6858
ENSG00000100596.6	SPTLC2	protein_coding	8445	9.21896e-05	9.21896e-05	3.32899e-06	0.000147986	0.000147986	3.5194e-05	49.731	47.265	51.188	52.735	54.445	54.032	67.226	63.635	111.99	126.45	212.58	0.283776	0.00431458	2.36506	1.18363	1.14446e-42	41.9414
ENSG00000204217.15	BMPR2	protein_coding	12139	0.000112894	-0.000112894	4.8602e-05	0.00014794	0.00014794	3.2186e-05	23.959	22.393	21.6	15.697	16.846	35.781	35.96	40.497	53.519	59.084	143.3	-0.371003	0.00274291	2.56179	0.875148	1.76865e-19	18.7524
ENSG00000119950.21	MXI1	protein_coding	4853	0.000127554	-0.000127554	0.000120777	0.000147824	0.000147824	9.8896e-05	32.079	30.664	30.665	21.271	18.586	27.969	15.792	15.54	28.41	27.637	79.984	-0.513239	0.0017925	2.74654	1.15761	5.88916e-10	9.22995
ENSG00000102710.20	SUPT20H	protein_coding	3999	9.33039e-05	-9.33039e-05	9.30322e-06	0.00014774	0.00014774	1.46608e-05	123.49	132.73	113.12	96.859	92.582	104.71	117.59	115.24	216.65	194.26	398.67	-0.294415	0.0051061	2.29191	1.1385	1.63624e-34	33.7862
ENSG00000089902.10	RCOR1	protein_coding	5640	1.33051e-05	1.33051e-05	4.58402e-05	0.000147643	0.000147643	1.74038e-05	229.5	231.96	214.02	214.05	212.12	231.24	294.7	279.81	448.67	488.83	946.79	0.0256903	0.796773	0.0986652	1.02451	7.29159e-57	56.1372
ENSG00000011677.13	GABRA3	protein_coding	3735	3.38381e-05	3.38381e-05	5.72137e-05	0.000147642	0.000147642	0.000175923	44.318	42.145	46.327	44.254	41.412	57.527	25.115	18.696	36.124	36.055	134.06	0.127207	0.421908	0.374782	1.04208	1.21947e-07	6.91383
ENSG00000121858.11	TNFSF10	protein_coding	1912	4.39457e-05	-4.39457e-05	4.82057e-05	0.000147517	0.000147517	6.49892e-05	16.027	17.296	12.663	12.559	11.07	14.5	14.429	8.4728	40.824	39.68	49.594	-0.353303	0.365778	0.436783	2.14094	6.4758e-13	12.1887
ENSG00000107771.17	CCSER2	protein_coding	8163	4.33782e-05	-4.33782e-05	2.38975e-05	0.000147453	0.000147453	5.46699e-05	26.78	26.576	24.127	20.898	22.738	39.129	51.748	48.998	96.082	95.464	156.71	-0.150465	0.328605	0.483326	1.24582	1.70699e-45	44.7678
ENSG00000082701.15	GSK3B	protein_coding	7964	6.25873e-05	6.25873e-05	0.000106827	0.000147418	0.000147418	1.6026e-05	50.054	46.756	56.022	49.184	52.949	69.915	74.443	77.508	117.71	118.47	273.54	0.216461	0.0510939	1.29163	0.954064	3.13775e-33	32.5034
ENSG00000127947.16	PTPN12	protein_coding	3874	9.10663e-05	-9.10663e-05	1.72908e-05	0.000147391	0.000147391	1.86926e-05	36.795	36.023	31.021	25.197	25.637	36.23	32.285	36.915	69.447	73.37	124.86	-0.378368	0.0290657	1.53662	1.36144	1.83984e-22	21.7352
ENSG00000105983.22	LMBR1	protein_coding	8338	0.000106089	0.000106089	3.19152e-05	0.000147102	0.000147102	3.70799e-06	22.576	20.465	22.735	24.2	26.947	43.087	47.059	48.238	78.109	82.477	165.71	0.38739	0.00641048	2.19311	1.07047	1.16934e-31	30.9321
ENSG00000066654.14	THUMPD1	protein_coding	4617	3.93419e-05	3.93419e-05	5.75185e-05	0.000147034	0.000147034	0.000109881	77.333	75.064	71.692	74.167	75.747	57.296	82.197	87.598	186.96	186.21	232.74	0.11633	0.448315	0.348417	1.4535	7.03381e-63	62.1528
ENSG00000182318.6	ZSCAN22	protein_coding	4517	2.37325e-05	-2.37325e-05	5.8508e-05	0.000146843	0.000146843	9.96211e-05	11.872	15.374	10.917	10.702	11.534	26.725	12.623	14.346	25.297	26.574	70.666	-0.150819	0.645378	0.190186	1.25977	1.04073e-09	8.98266
ENSG00000186298.12	PPP1CC	protein_coding	4888	7.88939e-05	7.88939e-05	0.0001315	0.000146801	0.000146801	7.78929e-05	234.7	209.19	204.96	224.33	241.69	347.29	384.06	384.45	863.64	911.6	1138.9	0.20969	0.0102245	1.99036	1.52576	1.55138e-165	164.809
ENSG00000118971.8	CCND2	protein_coding	6595	7.48302e-05	-7.48302e-05	0.0001395	0.00014675	0.00014675	0.000101248	5.3102	5.1648	3.1788	2.6954	3.9006	6.9189	9.5752	9.6562	22.248	25.802	30.101	-0.530521	0.160491	0.79455	1.63834	4.44157e-18	17.3525
ENSG00000111412.6	C12orf49	protein_coding	8609	4.57192e-05	4.57192e-05	4.43322e-05	0.000146748	0.000146748	1.58596e-05	48.497	44.29	49.39	46.115	47.28	55.82	56.26	55.285	100.76	112.36	190.68	0.148902	0.22821	0.641665	1.25186	7.18173e-47	46.1438
ENSG00000172380.6	GNG12	protein_coding	4290	2.94426e-05	-2.94426e-05	5.20716e-05	0.000146726	0.000146726	8.71076e-07	6.5051	6.5523	5.0933	5.1614	4.7819	10.771	8.5747	9.7661	19.57	21.032	39.671	-0.251683	0.819512	0.0864446	1.46236	1.8714e-09	8.72783
ENSG00000105778.19	AVL9	protein_coding	7069	4.1863e-05	-4.1863e-05	7.42598e-06	0.000146446	0.000146446	2.79788e-05	40.523	40.466	37.217	33	33.581	47.145	56.374	55.317	94.939	104.53	182.57	-0.142286	0.232344	0.633868	1.15451	3.05883e-35	34.5144
ENSG00000155111.15	CDK19	protein_coding	6596	7.17185e-05	-7.17185e-05	1.20928e-05	0.000146428	0.000146428	3.1865e-05	57.491	57.456	52.823	43.735	45.517	52.803	56.048	52.932	76.534	88.238	203.24	-0.22489	0.0583653	1.23385	0.914379	8.1305e-18	17.0899
ENSG00000139323.14	POC1B	protein_coding	3164	0.000126412	-0.000126412	0.000127523	0.00014635	0.00014635	1.90504e-05	64.163	54.454	44.142	35.09	42.196	83.974	74.021	77.331	155.48	163.14	264.67	-0.480334	0.00398926	2.39911	1.39131	4.03092e-39	38.3946
ENSG00000184602.6	SNN	protein_coding	3164	0.000164756	0.000164756	1.2653e-05	0.000146331	0.000146331	2.33831e-05	85.954	91.872	96.869	115.82	115.47	107.52	66.076	59.852	144.97	155.43	254.55	0.520527	8.16702e-07	6.08794	1.57345	8.3012e-44	43.0809
ENSG00000135093.13	USP30	protein_coding	4739	7.92222e-05	-7.92222e-05	6.36949e-05	0.000146302	0.000146302	4.37246e-05	34.12	34.472	27.914	24.283	25.63	40.464	24.969	31.473	54.903	53.517	117.56	-0.31852	0.0499509	1.30146	1.2573	2.55379e-17	16.5928
ENSG00000135365.15	PHF21A	protein_coding	5141	0.000158066	-0.000158066	0.000113959	0.000146299	0.000146299	3.41137e-05	84.725	92.307	82.994	56.719	58.082	67.298	57.123	65.196	102.63	97.031	233.41	-0.484162	2.09345e-06	5.67914	1.02403	2.23494e-21	20.6507
ENSG00000272391.6	POM121C	protein_coding	3738	1.98582e-05	-1.98582e-05	9.53469e-06	0.000146278	0.000146278	4.93517e-05	91.273	94.308	85.865	81.596	78.227	64.435	58.554	56.789	89.268	89.957	230.42	-0.0744405	0.622064	0.206165	0.954376	1.87273e-15	14.7275
ENSG00000123473.15	STIL	protein_coding	6002	5.77563e-05	5.77563e-05	6.70066e-05	0.00014603	0.00014603	5.30418e-05	55.841	54.822	59.675	59.754	53.873	96.811	74.159	72.317	121.6	128.84	293.98	0.179345	0.17815	0.749213	1.09199	2.05766e-35	34.6866
ENSG00000101746.15	NOL4	protein_coding	4450	0.000151312	0.000151312	1.93796e-05	0.000146017	0.000146017	3.91512e-05	8.7921	10.33	11.678	16.049	14.123	8.4368	4.9598	5.2724	12.899	11.873	27.674	0.802314	0.00107004	2.9706	1.5933	2.9831e-07	6.52533
ENSG00000116095.11	PLEKHA3	protein_coding	13972	1.38404e-05	-1.38404e-05	2.06399e-05	0.000146016	0.000146016	0.000110854	5.4438	4.284	4.924	4.1517	4.3115	32.947	25.45	27.827	32.464	34.364	118.25	-0.0632785	0.857996	0.0665147	0.643944	1.12097e-09	8.95041
ENSG00000117020.18	AKT3	protein_coding	8092	9.00997e-05	-9.00997e-05	9.95e-05	0.000145967	0.000145967	8.29396e-05	16.635	15.448	16.311	10.984	11.831	15.989	23.866	23.195	44.949	49.39	68.787	-0.352764	0.0424796	1.37182	1.32137	5.24207e-28	27.2805
ENSG00000173065.13	FAM222B	protein_coding	5766	9.44348e-05	9.44348e-05	5.83636e-05	0.000145937	0.000145937	5.11333e-05	15.184	15.657	17.718	20.174	16.716	24.642	28.071	24.124	58.15	56.814	85.558	0.400954	0.0484463	1.31474	1.45958	2.34098e-28	27.6306
ENSG00000110851.12	PRDM4	protein_coding	4333	6.69143e-05	6.69143e-05	2.2975e-05	0.000145898	0.000145898	6.55908e-05	29.804	30.986	32.369	32.748	33.517	38.657	45.985	43.318	94.962	100.68	139.03	0.265298	0.119689	0.921946	1.45012	4.70336e-36	35.3276
ENSG00000122042.10	UBL3	protein_coding	4214	1.38501e-05	-1.38501e-05	2.10014e-05	0.000145849	0.000145849	3.56789e-05	35.19	31.547	31.461	28.123	30.445	44.82	39.573	40.697	66.645	66.421	157.28	-0.0497419	0.699087	0.155469	1.04707	1.73692e-15	14.7602
ENSG00000133657.15	ATP13A3	protein_coding	10178	8.6026e-05	8.6026e-05	6.79309e-05	0.000145798	0.000145798	2.1391e-05	45.268	43.473	43.255	46.728	49.397	82.003	100.72	108.12	159.18	179.06	334.06	0.254951	0.0068838	2.16217	1.01275	2.17615e-41	40.6623
ENSG00000102580.15	DNAJC3	protein_coding	5561	0.00021847	-0.00021847	0.000118776	0.000145794	0.000145794	3.38078e-05	58.252	54.056	39.451	27.928	32.732	36.664	47.186	47.213	75.439	89.118	151.51	-0.750095	4.50761e-10	9.34605	1.11903	6.05088e-22	21.2182
ENSG00000104219.13	ZDHHC2	protein_coding	5973	1.61357e-05	-1.61357e-05	1.00029e-05	0.000145759	0.000145759	2.30919e-05	51.486	44.348	47.556	39.734	45.249	79.295	61.073	67.151	119.28	119.08	240.93	-0.0350759	0.694564	0.158288	1.21161	2.98264e-39	38.5254
ENSG00000131374.14	TBC1D5	protein_coding	10764	5.11363e-06	5.11363e-06	2.33408e-05	0.00014574	0.00014574	7.26316e-06	69.061	68.634	67.646	64.465	61.168	80.865	81.222	79.558	133.37	141.24	281.53	0.00856981	0.968298	0.013991	1.09038	1.79198e-54	53.7467
ENSG00000124209.4	RAB22A	protein_coding	8547	3.93541e-05	3.93541e-05	1.80274e-05	0.000145364	0.000145364	3.69627e-05	21.832	18.262	21.039	20.105	20.23	31.897	39.309	41.241	67.82	74.754	127.17	0.147343	0.39934	0.398657	1.14089	7.93057e-31	30.1007
ENSG00000143479.17	DYRK3	protein_coding	8901	3.67375e-05	-3.67375e-05	3.18411e-05	0.000145359	0.000145359	0.00013361	152.03	147.27	144.54	127.78	125.44	280.13	144.23	148.93	212.45	243.04	702.69	-0.100777	0.214871	0.667823	0.953033	7.4876e-39	38.1257
ENSG00000116698.21	SMG7	protein_coding	6961	7.15141e-05	7.15141e-05	1.69661e-05	0.000145228	0.000145228	6.08204e-05	128.13	129.41	131.71	137.99	128.45	137.32	178.35	179.2	336.36	339	526.98	0.190018	0.0240429	1.61901	1.23563	1.20595e-91	90.9187
ENSG00000102053.12	ZC3H12B	protein_coding	7149	7.76872e-05	-7.76872e-05	6.09081e-06	0.000145215	0.000145215	1.59115e-05	4.7456	5.3196	4.089	2.9664	3.2795	4.7668	4.631	4.8447	8.8924	8.8311	20.981	-0.547648	0.125828	0.900222	1.22094	6.44769e-06	5.1906
ENSG00000139505.11	MTMR6	protein_coding	5545	6.53373e-06	6.53373e-06	2.98369e-05	0.000145107	0.000145107	5.94602e-07	30.592	26.122	27.637	23.903	29.48	39.166	32.838	33.85	66.563	67.923	121.3	0.0500471	0.825619	0.0832201	1.32963	4.66988e-29	28.3307
ENSG00000184226.15	PCDH9	protein_coding	30668	1.21661e-05	-1.21661e-05	1.78672e-06	0.000145051	0.000145051	0.000233406	92.88	91.344	88.8	79.461	84.762	194.27	65.152	69.054	87.639	92.982	407.64	-0.0260003	0.790774	0.101948	0.746106	3.78351e-34	33.4221
ENSG00000111348.9	ARHGDIB	protein_coding	1911	0.000169839	0.000169839	1.96149e-05	0.000144938	0.000144938	0.000218934	1718.3	1794	1847.4	2217.5	2062.1	1981.8	2263.7	2302.3	9980.7	8935.8	5067.1	0.425675	7.25506e-12	11.1394	2.3694	1e-223	223
ENSG00000166454.10	ATMIN	protein_coding	5965	0.000104053	0.000104053	2.6223e-05	0.000144916	0.000144916	0.000129363	45.455	46.569	50.343	51.394	54.862	48.706	66.911	63.495	163.68	169.66	170.73	0.347701	0.00142815	2.84523	1.67268	7.47099e-88	87.1266
ENSG00000100744.15	GSKIP	protein_coding	4169	4.78011e-05	4.78011e-05	8.57837e-05	0.000144908	0.000144908	5.00811e-05	11.682	8.6462	9.2074	10.922	11.169	12.33	13.382	11.524	31.527	29.117	44.958	0.256636	0.648139	0.188332	1.6048	1.68343e-14	13.7738
ENSG00000117000.9	RLF	protein_coding	6119	0.000133246	-0.000133246	1.45139e-05	0.000144897	0.000144897	2.25103e-05	61.928	61.827	53.708	41.793	41.402	80.895	70.036	72.943	116.3	133.11	261.71	-0.432364	4.1193e-05	4.38518	1.11978	2.70276e-32	31.5682
ENSG00000178691.11	SUZ12	protein_coding	4460	2.40424e-05	2.40424e-05	0.000159871	0.000144853	0.000144853	3.01069e-06	147.35	123.23	117.98	117.68	141.42	159.03	149.84	160.45	269.44	275.64	536.16	0.0771204	0.778116	0.108956	1.1303	4.41626e-51	50.3549
ENSG00000089723.10	OTUB2	protein_coding	4135	5.22524e-05	-5.22524e-05	1.8139e-05	0.000144769	0.000144769	9.33085e-05	5.6903	5.2784	5.1414	3.2431	4.3312	5.8667	2.9654	2.2966	6.7464	5.832	20.252	-0.397237	0.613178	0.212414	1.58031	0.00038836	3.41077
ENSG00000185591.10	SP1	protein_coding	8011	4.43553e-05	-4.43553e-05	1.06046e-05	0.000144673	0.000144673	3.04715e-05	113.39	115.96	104.9	95.495	94.383	189.84	156.05	150.41	263.81	282.12	567.82	-0.131843	0.132224	0.87869	1.15112	1.06729e-70	69.9717
ENSG00000128513.16	POT1	protein_coding	5087	5.98814e-05	-5.98814e-05	7.00184e-05	0.000144642	0.000144642	1.43242e-05	39.155	37.185	32.679	26.73	33.67	49.959	39.893	39.643	77.829	78.779	148.78	-0.199841	0.256989	0.590086	1.2957	1.48487e-29	28.8283
ENSG00000008086.13	CDKL5	protein_coding	17233	7.88049e-05	-7.88049e-05	8.33578e-06	0.000144634	0.000144634	4.98334e-05	2.6355	2.5906	2.1589	1.683	1.6439	3.8879	3.4154	2.885	5.1832	5.7861	13.992	-0.510953	0.166892	0.777563	1.11986	5.36582e-07	6.27036
ENSG00000101844.18	ATG4A	protein_coding	2498	1.22833e-05	1.22833e-05	3.86129e-05	0.000144633	0.000144633	0.000107155	23.329	21.446	19.976	23.471	17.989	22.197	19.389	23.705	73.985	65.733	69.215	0.0310273	0.915226	0.0384718	2.01251	3.19914e-25	24.495
ENSG00000187735.14	TCEA1	protein_coding	2302	8.012e-06	8.012e-06	0.00010209	0.000144595	0.000144595	3.41642e-05	82.008	68.524	66.186	66.248	72.849	113.16	83.095	106.77	159.64	167.26	361.63	0.024043	0.894453	0.0484427	1.09923	3.03782e-17	16.5174
ENSG00000197779.13	ZNF81	protein_coding	8125	3.31203e-05	-3.31203e-05	2.29684e-05	0.000144545	0.000144545	3.7386e-05	15.524	14.571	13.737	11.899	13.025	17.346	23.09	24.958	38.725	42.086	75.692	-0.132966	0.450854	0.345964	1.0669	1.87888e-17	16.7261
ENSG00000165029.16	ABCA1	protein_coding	11103	0.00022055	-0.00022055	0.0002766	0.000144416	0.000144416	0.000280902	39.649	37.499	43.189	18.791	27.421	54.414	15.848	16.905	19.351	19.499	115.24	-0.601497	0.0663389	1.17823	0.563731	5.78975e-05	4.23734
ENSG00000082146.13	STRADB	protein_coding	2248	4.4184e-05	4.4184e-05	4.14154e-05	0.000144384	0.000144384	6.82263e-05	29.088	31.187	32.969	30.937	33.171	41.11	39	39.76	108.94	96.667	129.5	0.229836	0.346812	0.459906	1.70292	2.37135e-26	25.625
ENSG00000165511.6	C10orf25	lncRNA	2979	1.70406e-05	-1.70406e-05	3.02041e-05	0.000144297	0.000144297	1.18313e-06	11.205	12.877	11.597	10.574	9.4004	12.797	13.172	10.876	25.302	25.013	50.681	-0.126532	0.716187	0.144974	1.3862	1.01516e-07	6.99347
ENSG00000100077.15	GRK3	protein_coding	9419	0.000148526	-0.000148526	3.98765e-05	0.000144209	0.000144209	1.00474e-05	32.243	34.127	28.966	21.058	21.572	36.609	42.309	43.295	68.148	72.321	141.26	-0.497942	1.37276e-05	4.86241	1.03213	2.81017e-29	28.5513
ENSG00000174130.12	TLR6	protein_coding	5846	1.82705e-05	-1.82705e-05	5.12838e-05	0.000144039	0.000144039	0.000127154	8.8922	7.6933	8.738	7.0418	7.074	10.177	16.151	17.582	39.689	39.49	45.585	-0.0938364	0.745444	0.127585	1.54792	3.03846e-24	23.5173
ENSG00000166349.9	RAG1	protein_coding	6461	0.000226909	-0.000226909	6.8421e-05	0.000144019	0.000144019	0.000169671	2254.4	2185.6	1738.1	1284.8	1417.2	2865.3	1495.1	1546.4	1950.9	1990.1	7622	-0.576899	1.0426e-28	27.9819	0.691781	1.49443e-47	46.8255
ENSG00000181722.16	ZBTB20	protein_coding	13344	8.55395e-05	-8.55395e-05	5.62681e-05	0.00014392	0.00014392	8.57666e-05	1.2917	1.3135	1.2613	0.51417	0.87849	15.15	12.313	12.81	17.247	17.361	53.452	-0.768031	0.225123	0.647581	0.779779	2.64019e-08	7.57837
ENSG00000158711.14	ELK4	protein_coding	10914	4.06193e-05	4.06193e-05	6.1903e-05	0.000143888	0.000143888	1.68058e-05	40.461	37.269	36.93	37.176	39.681	81.924	99.261	103.95	160.37	164.38	322.37	0.122949	0.291292	0.535672	0.993989	1.17402e-51	50.9303
ENSG00000163755.9	HPS3	protein_coding	4524	1.70254e-06	-1.70254e-06	1.9005e-05	0.000143811	0.000143811	1.68592e-06	40.036	39.912	38.769	37.915	33.613	45.579	43.637	43.835	81.229	77.622	154.61	-0.0189826	0.93505	0.0291651	1.17916	1.24333e-22	21.9054
ENSG00000059728.11	MXD1	protein_coding	5606	0.000147737	-0.000147737	3.52217e-05	0.000143678	0.000143678	0.000118208	14.788	13.863	10.956	6.787	8.7128	15.043	7.8742	9.6658	13.828	13.533	46.307	-0.748761	0.00140497	2.85233	0.957148	0.000101321	3.9943
ENSG00000125863.20	MKKS	protein_coding	5954	6.75416e-06	-6.75416e-06	1.54806e-05	0.000143667	0.000143667	0.000112064	17.048	17.051	16.861	14.457	16.188	17.462	16.269	20.266	51.989	55.566	52.907	-0.0145871	0.984473	0.00679632	1.87229	5.97311e-39	38.2238
ENSG00000165097.16	KDM1B	protein_coding	4771	3.51248e-05	-3.51248e-05	4.79833e-05	0.000143659	0.000143659	7.10564e-05	93.417	95.168	83.736	77.591	80.536	101.81	68.107	70.721	116.6	116.88	286.51	-0.113838	0.386893	0.412409	1.06778	1.03734e-27	26.9841
ENSG00000203326.12	ZNF525	protein_coding	6831	7.44004e-05	-7.44004e-05	5.20857e-05	0.000143645	0.000143645	0.000133184	9.6927	8.8593	8.6451	7.1678	5.3866	11.161	15.168	14.638	38.482	44.466	40.598	-0.421029	0.140882	0.851145	1.79455	1.04718e-33	32.98
ENSG00000115808.12	STRN	protein_coding	11524	2.46515e-05	-2.46515e-05	6.28169e-05	0.000143569	0.000143569	1.41797e-05	26.709	24.822	26.519	21.487	23.311	38.292	39.316	40.331	61.286	65.647	138.28	-0.0628837	0.713041	0.146885	0.989946	5.0978e-29	28.2926
ENSG00000136381.13	IREB2	protein_coding	9636	8.66495e-05	8.66495e-05	5.93675e-06	0.000143511	0.000143511	8.1995e-05	65.333	63.318	66.525	68.225	70.829	81.82	125.66	126.32	230.29	228.55	342.35	0.25208	0.0025739	2.58941	1.18289	4.27992e-81	80.3686
ENSG00000071537.14	SEL1L	protein_coding	8544	9.63468e-05	-9.63468e-05	0.000140116	0.000143405	0.000143405	2.71681e-05	63.532	63.128	48.901	45.188	47.83	54.69	59.056	61.655	106.49	114.83	191.64	-0.305471	0.0011929	2.9234	1.19195	1.65046e-46	45.7824
ENSG00000159082.17	SYNJ1	protein_coding	7622	3.60034e-05	-3.60034e-05	2.78072e-05	0.000143375	0.000143375	6.16835e-05	17.876	16.01	15.418	13.339	14.525	15.611	25.257	24.772	41.808	42.695	73.126	-0.14369	0.400384	0.397523	1.07456	3.49111e-18	17.457
ENSG00000118513.19	MYB	protein_coding	5698	0.000130442	-0.000130442	6.7057e-05	0.000143296	0.000143296	9.20365e-05	875.34	882.17	820.79	618.64	652.68	883.62	621.59	666.56	938.49	919.96	2657.2	-0.327394	3.31443e-10	9.47959	0.846885	8.64703e-51	50.0631
ENSG00000163659.13	TIPARP	protein_coding	4679	0.000110076	-0.000110076	2.63051e-05	0.000143133	0.000143133	2.32783e-06	22.162	20.214	17.417	12.864	14.127	39.008	28.958	37.727	61.971	72.445	118.07	-0.511998	0.0132938	1.87635	1.32578	2.48308e-19	18.605
ENSG00000101096.20	NFATC2	protein_coding	7954	6.32388e-05	-6.32388e-05	0.000131994	0.000143092	0.000143092	5.72807e-05	14.069	15.175	15.592	11.135	11.094	13.652	10.097	9.7622	17.064	17.884	42.701	-0.25429	0.185448	0.731777	1.13381	9.22548e-10	9.03501
ENSG00000138767.13	CNOT6L	protein_coding	8418	6.60757e-05	-6.60757e-05	2.19833e-05	0.000143067	0.000143067	7.21274e-05	26.781	26.046	23.782	18.709	22.668	57.567	50.618	53.951	66.565	74.966	204.78	-0.213908	0.151936	0.81834	0.753645	4.16856e-14	13.38
ENSG00000141441.16	GAREM1	protein_coding	7815	1.2124e-05	-1.2124e-05	4.91846e-05	0.000142873	0.000142873	9.40447e-06	3.4659	4.4008	3.0982	3.392	3.125	5.7648	5.1777	6.7907	10.297	11.06	23.763	-0.127518	0.748537	0.125787	1.14969	1.83459e-06	5.73646
ENSG00000126883.17	NUP214	protein_coding	9058	3.48105e-05	3.48105e-05	1.82152e-05	0.000142821	0.000142821	1.93933e-05	46.214	48.447	46.844	48.167	43.319	59.111	72.965	70.737	117.74	117.98	226.36	0.092394	0.488552	0.31109	1.03249	1.25811e-41	40.9003
ENSG00000025039.15	RRAGD	protein_coding	4908	5.74359e-05	-5.74359e-05	1.39259e-06	0.000142764	0.000142764	3.02554e-05	93.429	89.277	85.43	69.134	79.416	115.68	114.42	111.54	168	180.8	402.71	-0.159621	0.173728	0.760131	0.944365	2.07473e-29	28.683
ENSG00000198252.12	STYX	protein_coding	4764	1.11817e-06	1.11817e-06	2.77493e-05	0.00014272	0.00014272	3.04507e-05	36.411	27.558	30.928	28.28	30.006	59.772	56.496	60.037	84.231	97.6	210.88	0.00366489	0.979528	0.00898302	0.958648	1.14591e-16	15.9409
ENSG00000099219.14	ERMP1	protein_coding	5249	3.49215e-06	3.49215e-06	4.74895e-05	0.000142635	0.000142635	0.000235464	41.647	44.227	38.815	38.619	39.331	76.037	29.317	30.225	34.852	35.98	183.47	0.0012869	1	0	0.568167	0.000152233	3.81749
ENSG00000170915.9	PAQR8	protein_coding	4822	4.69796e-05	-4.69796e-05	7.03655e-05	0.000142609	0.000142609	4.53466e-05	38.583	40.531	33.373	29.751	33.967	62.048	39.288	41.01	76.654	81.366	160.13	-0.172484	0.311209	0.506948	1.29399	6.71208e-28	27.1731
ENSG00000162636.16	FAM102B	protein_coding	5681	3.77613e-05	-3.77613e-05	0.000115505	0.000142593	0.000142593	0.000121587	48.497	45.87	38.826	37.549	40.295	67.713	43.708	47.396	58.595	64.15	205.72	-0.138364	0.261808	0.582017	0.74695	5.03059e-10	9.29838
ENSG00000170113.16	NIPA1	protein_coding	7504	7.52614e-05	-7.52614e-05	8.1812e-05	0.000142546	0.000142546	1.83137e-06	26.616	27.015	21.681	19.159	20.829	28.402	30.393	32.606	50.008	53.693	105.95	-0.283604	0.0561632	1.25055	1.03602	3.02597e-19	18.5191
ENSG00000060237.17	WNK1	protein_coding	13654	4.46984e-05	4.46984e-05	1.68699e-05	0.000142423	0.000142423	2.19569e-05	99.609	99.059	100.23	98.58	97.039	103.89	147.23	141.44	213.31	217	437.84	0.118165	0.123723	0.90755	0.894275	8.15085e-54	53.0888
ENSG00000167182.15	SP2	protein_coding	3822	6.61181e-06	6.61181e-06	0.000107299	0.000142423	0.000142423	8.05582e-06	58.199	60.567	64.741	51.406	56.486	41.106	40.424	37.271	69.901	68.98	139.06	0.0015379	1	0	1.1573	1.95024e-17	16.7099
ENSG00000057019.16	DCBLD2	protein_coding	6303	4.97223e-06	4.97223e-06	2.53849e-05	0.000142369	0.000142369	4.70916e-05	10.027	11.07	9.6972	9.3515	10.074	16.77	23.539	25.082	39.663	43.204	73.892	0.0219712	0.955578	0.019734	1.08615	2.14297e-15	14.669
ENSG00000108256.9	NUFIP2	protein_coding	10867	3.81874e-05	-3.81874e-05	0.000123719	0.000142127	0.000142127	7.65668e-05	113.85	107.45	92.845	91.519	93.37	163.6	252.7	253.79	423.12	464.95	680.07	-0.119357	0.127754	0.893624	1.12781	1.416e-83	82.8489
ENSG00000168785.8	TSPAN5	protein_coding	3890	5.84513e-05	-5.84513e-05	8.12814e-06	0.000142089	0.000142089	1.13153e-05	23.07	23.803	21.481	16.355	19.337	28.063	20.489	20.105	45.303	43.186	79.207	-0.253874	0.283728	0.547098	1.44299	9.06484e-17	16.0426
ENSG00000076513.17	ANKRD13A	protein_coding	4408	7.5352e-06	7.5352e-06	6.75179e-05	0.000142059	0.000142059	1.55045e-05	94.903	94.903	98.871	80.584	91.896	98.406	77.61	75.531	147.08	151.22	274.79	0.00123229	1	0	1.28026	1.004e-42	41.9983
ENSG00000095261.14	PSMD5	protein_coding	3728	9.60554e-05	9.60554e-05	0.000119627	0.000142045	0.000142045	8.86956e-05	57.318	56.062	51.404	65.837	60.968	68.016	80.09	86.461	191.53	182.43	231.76	0.302397	0.0171792	1.765	1.48448	4.28344e-53	52.3682
ENSG00000113300.13	CNOT6	protein_coding	6605	7.1702e-05	7.1702e-05	0.000112615	0.000141986	0.000141986	2.43767e-06	76.425	69.544	67.325	75.263	77.056	114.47	125.5	142	199.2	216.19	429.98	0.200954	0.056412	1.24863	0.951846	5.9416e-33	32.2261
ENSG00000181690.8	PLAG1	protein_coding	7420	0.000255658	-0.000255658	0.000188586	0.00014197	0.00014197	9.93623e-07	14.823	11.32	6.8048	4.0349	5.2223	23.197	23.383	21.983	42.874	38.38	78.901	-1.36126	5.26874e-09	8.27829	1.16033	9.95438e-18	17.002
ENSG00000130449.6	ZSWIM6	protein_coding	5384	2.62774e-05	-2.62774e-05	5.02616e-05	0.000141949	0.000141949	6.39652e-05	42.432	42.504	42.339	36.029	36.591	51.601	40.653	43.993	64.916	62.908	166.88	-0.0856166	0.611358	0.213704	0.912119	3.55096e-14	13.4497
ENSG00000119396.11	RAB14	protein_coding	4203	5.7135e-05	5.7135e-05	0.000107105	0.000141884	0.000141884	6.46648e-05	109.95	96.542	94.28	106.11	102.42	115.02	126.32	119.22	263.83	277.79	359.27	0.154033	0.238517	0.622481	1.45986	1.5747e-75	74.8028
ENSG00000198265.12	HELZ	protein_coding	14464	6.69051e-06	6.69051e-06	4.22151e-06	0.000141872	0.000141872	2.80559e-07	50.07	50.757	48.484	45.991	46.512	102.27	120.97	131.82	183.65	186.6	403.12	0.0161045	0.96032	0.017584	0.868238	1.46552e-43	42.834
ENSG00000159216.18	RUNX1	protein_coding	9915	3.55643e-05	-3.55643e-05	7.94405e-05	0.000141863	0.000141863	8.40846e-05	140.54	135.21	141.64	112.26	125.69	139.58	242.27	238.83	399.33	405.14	626.7	-0.0733658	0.417046	0.379816	1.0599	2.94141e-86	85.5314
ENSG00000168385.18	SEPTIN2	protein_coding	6345	6.61886e-05	6.61886e-05	5.58109e-05	0.000141758	0.000141758	7.57841e-05	188.52	187.16	180.47	191.4	192.5	163.4	193.93	204.08	405.88	422.9	553.18	0.171517	0.0157955	1.80147	1.37578	1.05334e-109	108.977
ENSG00000099942.13	CRKL	protein_coding	5234	9.57689e-06	-9.57689e-06	1.39131e-05	0.000141743	0.000141743	4.74797e-05	196.76	204.52	187.3	179.53	175.44	337.24	235.09	244.73	405.17	451.53	902.41	-0.0362062	0.764866	0.116415	1.15363	6.37897e-63	62.1952
ENSG00000101126.18	ADNP	protein_coding	8921	3.86777e-06	3.86777e-06	5.83522e-05	0.000141704	0.000141704	7.23149e-05	102.86	98.531	102.97	93.654	90.632	112.33	158.27	154.48	279.69	302.52	429.09	0.0123903	0.974301	0.0113068	1.21443	2.18282e-82	81.661
ENSG00000104331.9	IMPAD1	protein_coding	7390	7.73824e-05	-7.73824e-05	0.000116194	0.000141695	0.000141695	3.78745e-07	71.343	62.47	54.779	49.417	53.272	84.333	94.826	97.06	145.04	155.46	311.75	-0.242852	0.0291617	1.53519	0.964752	2.79275e-36	35.554
ENSG00000155304.6	HSPA13	protein_coding	3834	0.000199409	-0.000199409	0.000129644	0.000141656	0.000141656	2.8481e-05	121.74	103.94	81.944	61.983	69.474	138.6	107.46	111.02	195.68	199.86	396.87	-0.640927	6.63812e-09	8.17796	1.17403	3.71275e-41	40.4303
ENSG00000124783.14	SSR1	protein_coding	11542	7.29378e-05	-7.29378e-05	0.000113941	0.000141645	0.000141645	1.9204e-05	80.928	73.577	64.315	57.796	63.59	88.526	84.14	90.7	132.54	145.81	298.23	-0.208754	0.0169152	1.77172	0.988009	8.00336e-41	40.0967
ENSG00000143797.12	MBOAT2	protein_coding	7677	3.37718e-07	-3.37718e-07	0.000131513	0.000141587	0.000141587	2.16261e-06	26.729	23.606	20.962	22.018	23.244	33.104	36.576	41.331	58.664	60.566	128.36	-0.0144752	1	0	0.930635	1.22666e-17	16.9113
ENSG00000102908.22	NFAT5	protein_coding	11865	7.13296e-05	-7.13296e-05	3.55774e-05	0.000141505	0.000141505	4.15629e-05	34.474	31.495	29.092	25.312	25.743	51.601	78.852	84.558	119.21	122.18	233.26	-0.230109	0.0407849	1.3895	0.880352	1.55725e-35	34.8076
ENSG00000006459.11	KDM7A	protein_coding	9096	0.000116048	-0.000116048	8.15858e-05	0.000141386	0.000141386	8.44993e-05	16.333	16.506	12.66	9.6687	11.993	22.352	17.659	19.468	24.417	26.303	76.385	-0.461699	0.00876076	2.05746	0.76676	8.44771e-08	7.07326
ENSG00000004897.12	CDC27	protein_coding	5939	9.94386e-05	9.94386e-05	7.44577e-05	0.000141315	0.000141315	5.01863e-05	77.21	72.888	73.234	82.916	83.449	117.29	135.23	144.38	249.99	279.22	407.91	0.288348	0.00189303	2.72284	1.23747	4.2619e-59	58.3704
ENSG00000173517.10	PEAK1	protein_coding	20422	0.000112178	-0.000112178	1.35182e-05	0.000141228	0.000141228	4.05768e-07	14.804	15.594	13.447	10.14	11.289	16.348	19.394	19.914	28.778	30.848	63.606	-0.364535	0.00281366	2.55073	0.918687	2.58532e-22	21.5875
ENSG00000144677.15	CTDSPL	protein_coding	5224	4.47207e-07	-4.47207e-07	8.55648e-06	0.000141226	0.000141226	6.98557e-05	12.517	12.787	11.7	12.298	10.285	19.681	19.951	21.921	49.447	49.793	64.025	-0.0217428	0.924138	0.0342634	1.56168	4.73787e-27	26.3244
ENSG00000089050.16	RBBP9	protein_coding	3740	6.94661e-05	6.94661e-05	2.24535e-05	0.000141149	0.000141149	7.43973e-05	25.824	23.343	25.501	26.517	28.819	34.439	39.179	45.855	84.63	97.516	122.95	0.309013	0.0982903	1.00749	1.4145	1.84045e-25	24.7351
ENSG00000151702.17	FLI1	protein_coding	4693	3.49375e-05	-3.49375e-05	2.73505e-06	0.000141005	0.000141005	3.637e-05	348.16	339.43	325.79	286.28	299.88	327.26	237.76	242.71	429.99	446.42	875.65	-0.090342	0.242346	0.615564	1.18497	4.90086e-78	77.3097
ENSG00000182952.5	HMGN4	protein_coding	1843	4.36434e-05	4.36434e-05	3.10837e-05	0.000140978	0.000140978	3.76916e-05	140.14	132.96	135.7	127.08	151.24	216.87	171.65	176.71	412.32	425.62	557.27	0.165863	0.201007	0.696789	1.58392	4.8456e-68	67.3147
ENSG00000108582.12	CPD	protein_coding	9728	6.2273e-07	-6.2273e-07	2.99992e-05	0.000140965	0.000140965	3.02817e-05	45.619	44.091	42.009	40.554	40.603	68.34	60.566	63.913	94.025	106.29	218.9	-0.00435831	0.990576	0.00411239	1.00345	2.75759e-31	30.5595
ENSG00000158161.16	EYA3	protein_coding	6495	7.15472e-05	7.15472e-05	8.39627e-05	0.0001409	0.0001409	4.28017e-05	42.377	43.024	39.597	45.567	44.369	60.561	72.117	72.075	127.03	138.63	214.4	0.215582	0.0798938	1.09749	1.19934	7.18399e-44	43.1436
ENSG00000163527.10	STT3B	protein_coding	3968	7.96596e-05	-7.96596e-05	0.000110052	0.000140868	0.000140868	5.15677e-05	713.65	675.73	577.3	530.75	552.28	743.68	873.13	925.22	1648.7	1700.7	2578.2	-0.21934	0.000202711	3.69312	1.21505	4.6827e-116	115.33
ENSG00000165650.12	PDZD8	protein_coding	9507	5.59337e-05	5.59337e-05	9.77098e-06	0.00014084	0.00014084	2.16365e-05	34.132	31.028	33.823	33.23	33.909	45.444	49.785	56.409	85.349	94.481	163.89	0.182581	0.105125	0.978294	1.07649	1.73886e-31	30.7597
ENSG00000102931.8	ARL2BP	protein_coding	2062	1.55799e-05	-1.55799e-05	3.54731e-05	0.000140825	0.000140825	8.98091e-05	74.437	73.773	73.747	63.976	65.536	86.555	80.279	79.106	217.76	230.49	232.44	-0.0543314	0.704699	0.151997	1.8099	6.63438e-55	54.1782
ENSG00000135318.12	NT5E	protein_coding	4510	0.000121769	-0.000121769	7.20145e-05	0.000140722	0.000140722	4.33451e-05	4.8532	4.1062	2.6188	1.4521	2.0216	2.4333	2.4469	2.4773	7.4344	7.7502	12.451	-1.23115	0.0295575	1.52933	1.94242	2.15571e-06	5.66641
ENSG00000177119.16	ANO6	protein_coding	7084	3.72594e-06	3.72594e-06	2.36741e-05	0.000140642	0.000140642	5.70985e-06	49.707	42.948	46.892	42.131	42.979	59.357	57.293	59.3	97.313	101.02	194.77	0.0166321	0.966204	0.014931	1.08402	8.41017e-34	33.0752
ENSG00000097033.14	SH3GLB1	protein_coding	6669	1.02423e-05	-1.02423e-05	5.95305e-05	0.000140572	0.000140572	1.55639e-06	77.456	76.166	69.247	66.872	68.943	81.325	85.037	86.109	134.82	146.51	279.02	-0.0376661	0.761324	0.11843	1.03467	3.41709e-36	35.4663
ENSG00000134909.18	ARHGAP32	protein_coding	12791	1.36797e-05	-1.36797e-05	5.04091e-05	0.000140475	0.000140475	2.92071e-05	31.144	29.06	30.171	27.624	25.228	31.971	44.145	42.931	67.106	69.037	129.43	-0.0471216	0.760093	0.119133	0.963107	3.21502e-32	31.4928
ENSG00000171469.11	ZNF561	protein_coding	5092	1.84965e-05	1.84965e-05	1.25401e-05	0.000140187	0.000140187	9.39904e-05	29.66	26.108	28.124	27.255	25.771	27.337	45.994	44.431	80.965	88.014	118.41	0.0669377	0.739922	0.130814	1.22024	1.73629e-27	26.7604
ENSG00000125430.9	HS3ST3B1	protein_coding	4826	6.28679e-05	-6.28679e-05	7.39761e-06	0.000140153	0.000140153	4.41859e-05	31.068	33.645	28.695	23.716	25.842	44.403	34.682	29.17	53.747	62.939	122.94	-0.244427	0.138264	0.859292	1.18917	1.51396e-16	15.8199
ENSG00000108510.10	MED13	protein_coding	10429	2.97215e-05	-2.97215e-05	4.10501e-05	0.000140036	0.000140036	1.91244e-05	70.098	68.524	62.26	60.346	56.982	142.67	175.07	183.67	267.51	294.32	539.25	-0.0998325	0.356736	0.447653	0.964627	2.3697e-51	50.6253
ENSG00000160336.15	ZNF761	protein_coding	3504	3.00505e-06	3.00505e-06	7.01932e-05	0.000139996	0.000139996	0.000139353	38.26	38.506	40.448	36.135	34.198	18.132	27.295	31.088	69.355	74.854	73.453	0.0148719	0.81048	0.0912579	1.62042	4.93365e-27	26.3068
ENSG00000265763.4	ZNF488	protein_coding	3508	4.8907e-06	-4.8907e-06	4.31513e-06	0.00013994	0.00013994	9.00115e-05	4.3676	4.4307	4.2927	3.645	4.1771	5.2688	3.3206	2.3886	5.4289	6.5654	20.712	-0.030178	1	0	1.39314	0.00371315	2.43026
ENSG00000155966.14	AFF2	protein_coding	14259	3.26693e-05	-3.26693e-05	4.18696e-05	0.000139932	0.000139932	0.000256177	15.83	15.005	13.709	12.948	12.674	16.648	52.413	57.002	124.63	123.88	93.481	-0.127008	0.372369	0.429027	1.50092	3.68617e-100	99.4334
ENSG00000153029.14	MR1	protein_coding	8013	1.83696e-05	-1.83696e-05	2.00598e-05	0.000139913	0.000139913	1.37414e-05	21.579	21.213	20.82	18.331	18.774	21.985	17.827	15.407	33.743	33.51	60.521	-0.0655671	0.719566	0.142929	1.33713	3.59404e-21	20.4444
ENSG00000065675.15	PRKCQ	protein_coding	3358	8.54521e-06	-8.54521e-06	7.96162e-05	0.000139897	0.000139897	2.73685e-05	46.279	45.301	48.45	41.328	40.34	53.15	46.009	43.086	102.72	98.523	147.28	-0.0247306	1	0	1.4949	3.39907e-31	30.4686
ENSG00000241399.7	CD302	protein_coding	3149	6.15965e-05	-6.15965e-05	1.04579e-05	0.000139811	0.000139811	6.83994e-05	3.041	2.3104	2.0629	1.1884	1.4477	3.8518	2.1416	1.4192	5.4516	4.9046	16.112	-0.885552	0.504081	0.2975	1.86606	0.00141797	2.84833
ENSG00000198464.14	ZNF480	protein_coding	5075	0.000184319	0.000184319	0.000102704	0.000139716	0.000139716	0.000204583	35.474	30.887	43.869	49.776	45.235	31.184	49.893	48.542	152.06	158.62	104.54	0.657485	7.31375e-07	6.13586	1.97659	1.2847e-96	95.8912
ENSG00000085365.18	SCAMP1	protein_coding	6752	2.87624e-06	-2.87624e-06	0.000200785	0.000139607	0.000139607	1.41676e-05	27.838	21.256	18.848	21.339	22.715	50.3	49.214	51.213	79.851	82.227	168.89	-0.0183084	0.836375	0.0775989	1.00812	1.06662e-24	23.972
ENSG00000111962.8	UST	protein_coding	4377	2.47798e-05	-2.47798e-05	5.46223e-05	0.00013937	0.00013937	1.97886e-05	14.377	16.32	12.548	12.825	12.126	19.266	18.77	14.805	29.845	31.324	63.191	-0.156464	0.60852	0.215725	1.1865	1.68912e-09	8.77234
ENSG00000109458.8	GAB1	protein_coding	8668	5.86673e-06	5.86673e-06	7.70949e-05	0.000139245	0.000139245	4.65423e-05	56.5	52.763	49.871	47.348	53.457	85.959	116.21	116.65	197.65	191.87	328.38	0.0227282	1	0	1.06057	7.47777e-56	55.1262
ENSG00000260918.1	AC107398.3	lncRNA	6901	7.54052e-06	7.54052e-06	9.68796e-05	0.000139241	0.000139241	0.000107237	1.4669	0.86256	0.81296	0.90383	1.3684	1.2555	1.4215	1.9428	6.0247	6.4392	6.9595	0.0945546	1	0	2.20147	1.06499e-08	7.97265
ENSG00000093072.18	ADA2	protein_coding	6154	1.53212e-05	1.53212e-05	0.000222509	0.000139032	0.000139032	0.000320688	4.5348	6.6096	8.3007	5.4224	5.7146	7.4147	1.2951	1.3616	1.1768	1.6731	18.65	0.143266	0.690005	0.161148	0.417084	0.351674	0.453859
ENSG00000172269.19	DPAGT1	protein_coding	3438	4.74868e-05	4.74868e-05	5.78842e-05	0.00013888	0.00013888	8.51348e-05	58.731	59.348	54.795	61.502	57.018	64.177	60.453	56.87	165.64	153.21	167.63	0.146693	0.306325	0.513817	1.76186	1.66578e-56	55.7784
ENSG00000025800.14	KPNA6	protein_coding	6566	6.087e-05	6.087e-05	6.42052e-05	0.000138873	0.000138873	2.62871e-05	88.047	85.369	81.756	90.957	84.754	130.81	141.65	135.19	244.13	262.83	417.68	0.1598	0.120778	0.918013	1.19101	3.71272e-64	63.4303
ENSG00000100167.20	SEPTIN3	protein_coding	6878	8.60858e-05	-8.60858e-05	4.03713e-05	0.000138856	0.000138856	6.68221e-05	24.544	21.444	19.49	16.233	16.617	24.941	24.513	26.315	59.317	58.817	74.411	-0.3463	0.0312675	1.50491	1.53398	3.08219e-38	37.5111
ENSG00000072210.19	ALDH3A2	protein_coding	6325	9.04245e-05	9.04245e-05	8.21329e-05	0.000138809	0.000138809	8.10915e-05	35.124	31.998	39.308	38.164	38.045	38.993	40.614	39.832	96.819	98.616	112.77	0.32266	0.0121684	1.91477	1.59896	2.12655e-58	57.6723
ENSG00000127946.17	HIP1	protein_coding	8147	0.00013713	-0.00013713	5.72921e-05	0.000138772	0.000138772	0.000116665	36.337	33.934	31.93	23.58	22.502	37.079	21.824	20.433	31.673	33.026	94.382	-0.468324	8.57119e-05	4.06696	0.933343	1.92527e-12	11.7155
ENSG00000154429.11	CCSAP	protein_coding	5347	4.96486e-05	4.96486e-05	3.36277e-05	0.000138739	0.000138739	2.85117e-05	31.725	28.14	29.71	30.038	31.85	49.15	43.113	49.73	70.181	76.012	161.08	0.186597	0.235699	0.627643	0.97126	2.20232e-16	15.6571
ENSG00000255833.2	TIFAB	protein_coding	2642	0.000335268	-0.000335268	0.000179777	0.000138733	0.000138733	0.000163686	17.605	18.775	5.5881	1.8887	2.0952	15.741	7.8899	4.2288	8.8328	11.486	43.815	-3.05135	5.63708e-15	14.2489	1.07009	0.0175882	1.75478
ENSG00000124275.15	MTRR	protein_coding	3985	5.55949e-05	5.55949e-05	6.54478e-06	0.000138684	0.000138684	7.4052e-05	58.702	63.65	60.611	63.312	62.184	52.759	65.386	63.082	137.99	130.41	178.31	0.178085	0.207845	0.682261	1.38194	3.40828e-39	38.4675
ENSG00000080815.19	PSEN1	protein_coding	10190	6.54109e-05	-6.54109e-05	0.000115922	0.000138633	0.000138633	7.61063e-06	30.824	28.624	31.005	23.444	23.487	38.827	33.934	33.55	59.227	64.402	112.95	-0.201249	0.0881073	1.05499	1.19129	4.9672e-35	34.3039
ENSG00000106070.19	GRB10	protein_coding	7570	4.73869e-07	4.73869e-07	9.43257e-05	0.00013861	0.00013861	5.00274e-06	56.165	60.548	61.824	51.167	55.963	60.582	52.4	48.852	94.75	97.896	169.12	0.0165744	1	0	1.24682	6.20621e-43	42.2072
ENSG00000056586.16	RC3H2	protein_coding	11490	3.01524e-05	-3.01524e-05	9.78525e-05	0.000138606	0.000138606	5.93676e-06	46.933	43.057	38.676	37.592	38.514	99.03	93.858	102.34	159.19	165.66	315.19	-0.102111	0.435912	0.360601	1.04484	9.45846e-53	52.0242
ENSG00000119408.16	NEK6	protein_coding	4578	8.54424e-06	-8.54424e-06	2.96746e-05	0.000138523	0.000138523	1.44608e-05	62.633	63.929	57.984	56.542	55.125	55.009	63.479	62.476	104	105.18	195.78	-0.0397111	0.836144	0.0777192	1.05014	4.42835e-24	23.3538
ENSG00000105323.17	HNRNPUL1	protein_coding	5752	9.52876e-05	9.52876e-05	7.78437e-05	0.000138334	0.000138334	2.4123e-05	492.64	508.58	550.66	541.21	541.71	382.89	337.78	324.47	552.7	561.98	1116	0.253408	9.702e-06	5.01314	1.06953	1.20062e-77	76.9206
ENSG00000103021.9	CCDC113	protein_coding	5673	4.3211e-06	-4.3211e-06	0.00012035	0.000138321	0.000138321	5.06403e-05	3.6653	4.5469	2.7065	3.5733	3.7884	4.0726	3.9987	4.0373	10.544	11.129	15.673	-0.0150094	0.924138	0.0342634	1.7491	5.0458e-09	8.29707
ENSG00000272604.1	AC073073.2	lncRNA	2479	2.29394e-05	2.29394e-05	8.24021e-05	0.000138006	0.000138006	0.00011656	4.8561	5.0692	3.6924	5.1579	5.1228	3.9609	9.1506	8.3376	23.696	19.893	27.918	0.192063	1	0	1.6382	2.37951e-07	6.62351
ENSG00000084090.13	STARD7	protein_coding	3369	0.000207902	0.000207902	2.74734e-06	0.000137925	0.000137925	9.35896e-05	245.34	255.21	281.43	339.45	334.81	359	403.81	414.53	898.33	1004	1062.7	0.570549	1.48838e-16	15.8273	1.53439	9.58834e-121	120.018
ENSG00000166734.20	CASC4	protein_coding	4462	2.39669e-05	2.39669e-05	7.88979e-05	0.0001378	0.0001378	6.294e-06	76.34	69.445	79.146	70.173	70.423	75.856	77.495	82.504	128.17	141.67	251.26	0.0873142	0.534653	0.271928	1.07103	4.52976e-27	26.3439
ENSG00000137845.15	ADAM10	protein_coding	13263	5.94463e-05	-5.94463e-05	3.28625e-05	0.000137746	0.000137746	6.65843e-06	33.047	29.547	28.207	24.313	25.705	36.276	49.831	47.931	65.709	71.504	146.72	-0.184357	0.149461	0.825473	0.807132	2.07866e-22	21.6822
ENSG00000166913.13	YWHAB	protein_coding	3500	0.000204532	0.000204532	3.7163e-05	0.000137741	0.000137741	0.000133701	323.08	320.11	373.31	434.21	422.57	340.28	454.21	465.89	1148.3	1098.2	1081.7	0.554222	8.36579e-19	18.0775	1.60609	1.28297e-161	160.892
ENSG00000165997.5	ARL5B	protein_coding	7066	5.11459e-05	-5.11459e-05	0.000286668	0.000137706	0.000137706	5.14489e-05	43.406	34.352	26.535	28.335	33.364	111.33	87.721	98.664	137.34	147.02	331.69	-0.195717	0.245254	0.610384	0.926336	4.49832e-28	27.3469
ENSG00000126016.15	AMOT	protein_coding	8065	2.03698e-05	-2.03698e-05	2.68876e-05	0.000137572	0.000137572	6.0588e-06	16.318	17.14	15.011	14.269	14.172	18.835	18.397	17.94	31.164	35.68	59.734	-0.0932129	0.587202	0.231213	1.19718	9.81564e-18	17.0081
ENSG00000104660.19	LEPROTL1	protein_coding	5228	1.53866e-05	-1.53866e-05	1.85507e-05	0.0001374	0.0001374	7.08015e-07	35.534	30.868	31.741	27.381	31.143	37.674	37.409	40.069	65.878	64.889	125.31	-0.0441722	0.816085	0.0882647	1.07256	7.81382e-19	18.1071
ENSG00000144468.17	RHBDD1	protein_coding	5831	5.45733e-05	-5.45733e-05	2.43375e-05	0.000137369	0.000137369	8.81446e-06	21.162	18.205	18.027	13.478	17.703	27.835	26.181	26.633	47.013	52.091	86.125	-0.199445	0.317406	0.498385	1.22547	7.90716e-20	19.102
ENSG00000219545.11	UMAD1	protein_coding	2037	2.25262e-05	-2.25262e-05	8.69784e-05	0.000137265	0.000137265	2.40189e-05	22.833	18.832	16.67	15.769	18.543	22.684	26.486	21.939	50.039	46.689	84.033	-0.143246	0.723514	0.140553	1.31944	4.5043e-09	8.34637
ENSG00000108306.13	FBXL20	protein_coding	11034	0.000154843	-0.000154843	2.4712e-05	0.000137254	0.000137254	5.55096e-05	25.986	26.075	21.301	15.46	17.382	43.919	39.395	37.819	55.037	56.824	138.26	-0.525215	1.66805e-05	4.77779	0.853243	2.69151e-20	19.57
ENSG00000128266.9	GNAZ	protein_coding	3066	0.000113941	-0.000113941	0.000177756	0.000137238	0.000137238	0.000323328	15.706	15.64	18.009	8.4426	9.5585	19.404	2.7995	4.1906	3.4995	4.1536	43.057	-0.660892	0.0291617	1.53519	0.443383	0.29297	0.533177
ENSG00000091527.15	CDV3	protein_coding	5121	5.08958e-05	5.08958e-05	6.34895e-05	0.000137187	0.000137187	6.15658e-05	206.82	200.7	192.64	202.06	202.78	186.1	242.08	242.28	424.69	458.11	650.82	0.130714	0.102808	0.987973	1.1838	1.17936e-75	74.9284
ENSG00000153250.20	RBMS1	protein_coding	4722	3.43542e-05	-3.43542e-05	4.14143e-05	0.000137142	0.000137142	8.58288e-05	20.395	15.127	15.82	14.332	14.206	14.189	20.644	20.585	42.206	42.004	56.697	-0.177913	0.502533	0.298836	1.34861	2.12403e-17	16.6728
ENSG00000157933.10	SKI	protein_coding	5974	4.763e-05	4.763e-05	3.86469e-05	0.000137136	0.000137136	7.63324e-05	23.357	21.81	21.649	24.17	21.857	25.138	15.702	16.458	25.009	29.799	66.748	0.167887	0.330219	0.481198	1.08584	7.25402e-10	9.13942
ENSG00000166128.13	RAB8B	protein_coding	4729	2.0999e-05	-2.0999e-05	9.8327e-05	0.000137114	0.000137114	4.98372e-05	67.517	59.86	55.758	50.582	60.594	84.642	74.676	74.774	106.81	115	265.25	-0.0581073	0.591406	0.228114	0.887394	8.09613e-19	18.0917
ENSG00000160352.16	ZNF714	protein_coding	9546	3.99673e-05	3.99673e-05	7.2161e-05	0.000137057	0.000137057	3.02737e-05	21.926	20.023	19.363	21.072	20.467	38.845	51.316	53.837	79.717	83.507	150.37	0.12563	0.441624	0.354947	0.951826	1.25224e-28	27.9023
ENSG00000102103.16	PQBP1	protein_coding	2511	7.99493e-05	7.99493e-05	8.99266e-05	0.000136866	0.000136866	0.000158601	86.405	89.16	81.021	96.628	92.98	59.807	56.89	64.516	53.625	47.911	4.1196	0.25224	0.0442226	1.35436	0.0597718	0.903283	0.0441763
ENSG00000154511.12	DIPK1A	protein_coding	3168	3.27218e-05	3.27218e-05	9.94897e-06	0.000136849	0.000136849	8.69129e-05	13.904	12.944	13.608	13.487	14.493	18.232	17.804	19.926	48.516	52.943	56.365	0.198469	0.792957	0.10075	1.74305	2.6396e-20	19.5785
ENSG00000012660.14	ELOVL5	protein_coding	3558	4.20577e-05	-4.20577e-05	4.8045e-05	0.00013676	0.00013676	2.68295e-05	233.61	228.92	210.29	177.93	213.88	241.72	264.67	269.26	460.63	477.49	780.97	-0.100557	0.416191	0.380707	1.13095	1.99385e-64	63.7003
ENSG00000106049.9	HIBADH	protein_coding	1837	5.31495e-05	-5.31495e-05	7.75822e-07	0.000136661	0.000136661	4.06e-05	109.62	102.25	96.603	86.922	79.59	150.92	93.449	85.451	192.74	180.25	337.6	-0.20689	0.175403	0.755963	1.37972	7.41192e-27	26.1301
ENSG00000170144.20	HNRNPA3	protein_coding	5364	5.55469e-05	5.55469e-05	9.81436e-05	0.000136656	0.000136656	8.572e-05	227.13	200.8	201.64	203.72	229.23	195.33	317.06	341.48	520.87	580.26	808.54	0.156131	0.0905159	1.04328	1.05888	1.77165e-55	54.7516
ENSG00000163320.11	CGGBP1	protein_coding	6275	4.3152e-05	-4.3152e-05	4.80478e-05	0.000136583	0.000136583	5.1386e-05	148.16	131.38	128.04	109.74	125.58	163.2	129.07	142.08	198.39	215.13	475.63	-0.109394	0.343039	0.464657	0.925899	1.21414e-32	31.9157
ENSG00000130021.14	PUDP	protein_coding	2398	5.98134e-06	5.98134e-06	0.000128691	0.000136476	0.000136476	1.5517e-05	34.685	34.476	27.212	30.562	32.454	46.969	41.163	42.63	86.354	84.858	138.66	0.00570489	0.950869	0.0218795	1.34868	6.15599e-18	17.2107
ENSG00000185010.15	F8	protein_coding	9482	2.38309e-05	-2.38309e-05	3.027e-05	0.000136441	0.000136441	4.1888e-05	1.991	1.8484	1.5882	1.513	1.4423	1.7056	1.3578	1.6496	4.2433	4.8008	6.7015	-0.237457	1	0	1.90262	2.13051e-07	6.67152
ENSG00000183255.12	PTTG1IP	protein_coding	3124	2.15818e-05	2.15818e-05	4.32906e-05	0.00013643	0.00013643	5.93873e-06	156.07	161.11	147.26	150.84	147.28	170.65	121.87	119.45	277.76	260.38	394.83	0.0515152	0.846112	0.0725723	1.47581	4.34024e-60	59.3625
ENSG00000076067.13	RBMS2	protein_coding	8477	7.54189e-05	-7.54189e-05	3.18112e-05	0.000136317	0.000136317	8.51513e-05	8.6821	7.7632	6.7575	5.8128	5.3778	18.533	16.345	11.137	19.239	20.649	55	-0.415271	0.108514	0.964515	0.858944	7.25561e-06	5.13933
ENSG00000006432.15	MAP3K9	protein_coding	12262	0.000112741	-0.000112741	1.15218e-05	0.000136281	0.000136281	4.08636e-05	5.7344	5.232	4.4308	3.2555	3.1867	7.1127	4.5499	5.3302	8.947	9.988	19.644	-0.627641	0.0128887	1.88979	1.25388	2.03317e-09	8.69183
ENSG00000172667.11	ZMAT3	protein_coding	11304	2.33754e-05	-2.33754e-05	0.000221841	0.000136243	0.000136243	2.33673e-05	24.639	22.585	17.344	19.395	20.395	29.023	36.773	40.177	58.682	58.487	111.03	-0.10788	0.373782	0.427382	0.92393	1.98329e-23	22.7026
ENSG00000143442.22	POGZ	protein_coding	7879	5.68723e-05	-5.68723e-05	4.94218e-05	0.00013611	0.00013611	2.83071e-05	133.87	134.9	129.78	108.57	110.72	156.73	152.75	151.66	232.25	224.88	497.81	-0.15322	0.0516012	1.28734	0.905028	4.55774e-43	42.3413
ENSG00000111911.7	HINT3	protein_coding	3221	9.71251e-05	-9.71251e-05	5.73946e-05	0.000136052	0.000136052	2.73638e-05	30.07	27.515	23.285	16.557	22.241	27.795	23.412	28.443	51.798	57.624	83.882	-0.432667	0.0645381	1.19018	1.39232	2.8338e-15	14.5476
ENSG00000203950.6	RTL8A	protein_coding	1135	2.98219e-05	-2.98219e-05	9.72761e-05	0.000135947	0.000135947	1.5692e-05	61.951	74.298	71.542	56.603	55.371	63.612	27.008	33.96	106.35	99.073	123.26	-0.140469	0.605502	0.217885	2.06705	6.261e-19	18.2034
ENSG00000124789.11	NUP153	protein_coding	6076	7.24555e-05	7.24555e-05	2.29044e-05	0.000135919	0.000135919	7.05022e-05	184.53	185.16	181.85	198.38	182.27	201.82	307.35	307.17	503.71	525.55	781.73	0.183155	0.0264118	1.5782	1.06204	1.90323e-77	76.7205
ENSG00000070214.16	SLC44A1	protein_coding	11371	4.07191e-05	4.07191e-05	1.20451e-05	0.000135916	0.000135916	8.43646e-05	34.552	32.136	34.303	32.007	34.593	50.084	33.159	35.715	50.505	53.591	132.62	0.137271	0.324029	0.489417	0.912984	3.2278e-21	20.4911
ENSG00000110925.7	CSRNP2	protein_coding	5135	5.31463e-05	-5.31463e-05	0.000139724	0.000135831	0.000135831	3.54054e-05	24.243	24.665	26.911	19.07	19.658	34.532	28.177	22.519	43.409	49.812	91.947	-0.196239	0.284607	0.545755	1.19884	1.53284e-14	13.8145
ENSG00000107185.10	RGP1	protein_coding	6929	5.56385e-06	5.56385e-06	5.4582e-06	0.000135792	0.000135792	3.47106e-05	44.777	42.715	42.359	39.923	40.415	53.85	45.303	41.197	66.933	80.4	149.43	0.0168673	0.747465	0.126409	1.0864	1.11373e-20	19.9532
ENSG00000104763.19	ASAH1	protein_coding	5950	5.96724e-05	-5.96724e-05	7.89902e-05	0.000135727	0.000135727	4.92487e-05	27.222	25.344	21.488	20.075	20.03	18.153	21.742	22.345	41.385	42.078	63.954	-0.250543	0.147366	0.831602	1.23854	2.15519e-18	17.6665
ENSG00000196782.12	MAML3	protein_coding	7030	4.86173e-05	4.86173e-05	1.20715e-05	0.000135481	0.000135481	3.52282e-06	10.936	11.854	11.131	12.643	11.117	11.256	13.169	11.76	20.528	19.696	41.621	0.202797	0.393135	0.405458	1.01008	3.19814e-08	7.4951
ENSG00000145685.14	LHFPL2	protein_coding	4988	1.49341e-05	1.49341e-05	3.87711e-05	0.000135468	0.000135468	9.52438e-05	10.586	11.536	11.129	12.004	8.8131	15.285	14.012	17.471	40.923	44.272	44.094	0.0564273	0.879995	0.0555198	1.75066	3.088e-25	24.5103
ENSG00000172466.16	ZNF24	protein_coding	8283	5.72896e-05	-5.72896e-05	0.00014949	0.000135317	0.000135317	7.27571e-06	87.005	77.893	66.448	64.572	67.421	105.51	115.69	120.45	176.17	198.37	351.26	-0.181598	0.0574188	1.24095	0.982727	7.43261e-39	38.1289
ENSG00000164330.17	EBF1	protein_coding	5580	1.92593e-05	-1.92593e-05	5.25761e-05	0.000135242	0.000135242	1.03776e-05	301.99	288.8	297.71	253.57	267.91	500.99	505.86	510.37	818.07	771.84	1575.4	-0.0401923	0.649236	0.187597	0.964203	4.03742e-62	61.3939
ENSG00000046604.13	DSG2	protein_coding	5934	1.59409e-05	-1.59409e-05	0.000122386	0.000135175	0.000135175	0.00013115	33.843	35.109	37.867	29.747	31.279	33.581	68.5	63.826	125.71	120.68	146.89	-0.0357289	0.754853	0.122138	1.21605	7.63172e-40	39.1174
ENSG00000196743.9	GM2A	protein_coding	4077	1.91309e-05	1.91309e-05	6.88885e-06	0.000135052	0.000135052	5.96965e-05	25.769	26.443	25.059	25.855	23.721	35.134	35.038	33.706	78.424	79.353	99.436	0.0669039	0.784731	0.105279	1.51728	3.19224e-31	30.4959
ENSG00000165416.14	SUGT1	protein_coding	14244	3.81906e-05	3.81906e-05	9.18916e-05	0.000135036	0.000135036	7.03781e-05	24.01	21.266	20.73	21.916	22.495	37.468	66.285	68.279	95.965	104.13	166.43	0.111368	0.410808	0.386361	0.889921	4.30378e-35	34.3662
ENSG00000175073.8	VCPIP1	protein_coding	9850	1.69599e-05	-1.69599e-05	0.000138121	0.000134965	0.000134965	7.97172e-06	24.527	21.185	18.676	19.345	19.967	53.185	51.973	52.119	80.416	90.31	163.08	-0.0786552	0.664727	0.177357	1.03137	2.64911e-31	30.5769
ENSG00000124496.12	TRERF1	protein_coding	8082	2.29686e-05	2.29686e-05	4.39754e-05	0.000134938	0.000134938	7.964e-07	42.824	41.9	43.732	40.594	40.451	38.306	43.391	44.375	64.486	69.533	133.45	0.0763016	0.579048	0.237285	0.928265	1.12192e-20	19.95
ENSG00000272142.4	AL359643.3	lncRNA	5582	4.23331e-05	4.23331e-05	8.08262e-05	0.000134888	0.000134888	0.000132245	3.1859	3.4954	2.6449	4.1344	3.2668	2.8973	6.0409	4.9037	14.849	13.543	15.222	0.291669	0.536748	0.270229	1.69728	1.96016e-10	9.70771
ENSG00000143476.18	DTL	protein_coding	4577	4.59484e-05	4.59484e-05	6.16297e-05	0.000134828	0.000134828	1.20415e-05	158.17	148.91	145.93	149.36	154.95	236.99	221.69	227.26	366.05	367.87	705.04	0.126654	0.185572	0.731487	1.02704	1.35544e-54	53.8679
ENSG00000133835.16	HSD17B4	protein_coding	4191	8.58187e-06	8.58187e-06	1.28355e-05	0.000134785	0.000134785	6.6375e-05	120.38	117.26	114.14	108.87	110.25	91.373	99.329	102.23	207.37	215.49	271.09	0.0231062	1	0	1.38658	1.7072e-60	59.7677
ENSG00000109929.10	SC5D	protein_coding	7188	0.000132211	-0.000132211	6.55405e-05	0.000134771	0.000134771	1.28749e-05	25.807	23.878	19.348	15.402	15.991	31.258	30.62	35.283	55.117	58.316	99.882	-0.52287	0.00051639	3.28702	1.09969	5.17043e-21	20.2865
ENSG00000140030.6	GPR65	protein_coding	4392	5.46169e-05	-5.46169e-05	8.05858e-05	0.000134737	0.000134737	3.01643e-05	11.088	10.24	8.3365	6.3907	9.4159	11.047	7.8172	8.2674	15.513	16.842	33.254	-0.29603	0.385371	0.414121	1.32524	4.83415e-07	6.31568
ENSG00000196313.11	POM121	protein_coding	5703	5.15873e-05	5.15873e-05	6.12902e-05	0.000134727	0.000134727	3.29696e-05	57.378	60.538	62.493	61.465	58.011	65.73	61.169	59.065	86.73	99.204	200.39	0.160418	0.256848	0.590324	0.946765	4.24628e-19	18.372
ENSG00000146858.8	ZC3HAV1L	protein_coding	1658	0.000122557	-0.000122557	1.80177e-05	0.000134724	0.000134724	8.83839e-05	98.02	87.162	81.387	59.063	60.49	192.65	134.23	145.89	198.51	199.38	540.72	-0.492081	0.00222037	2.65357	0.823541	7.67705e-12	11.1148
ENSG00000178425.14	NT5DC1	protein_coding	6856	2.68827e-05	2.68827e-05	8.99479e-06	0.00013472	0.00013472	9.09869e-05	31.965	26.818	29.372	28.476	28.45	30.497	38.005	35.932	79.852	84.299	95.019	0.0925475	0.748898	0.125577	1.46929	3.67317e-46	45.435
ENSG00000101266.19	CSNK2A1	protein_coding	17147	8.80797e-05	8.80797e-05	1.68163e-05	0.000134715	0.000134715	8.25765e-05	49.607	49.295	51.867	52.981	53.496	51.639	69.007	64.147	132.58	132.36	167.8	0.24677	0.000896451	3.04747	1.31129	2.9992e-90	89.523
ENSG00000129675.16	ARHGEF6	protein_coding	5155	1.83102e-05	-1.83102e-05	1.57381e-05	0.000134691	0.000134691	8.05368e-05	131.62	126.18	120.74	113.07	111.49	103.75	138.91	138.49	271.93	262.86	350.88	-0.0589137	0.621857	0.206309	1.26541	1.70971e-67	66.7671
ENSG00000157657.14	ZNF618	protein_coding	9914	3.46582e-05	-3.46582e-05	2.80514e-05	0.000134677	0.000134677	2.61926e-05	101.56	101.14	97.69	85.438	86.842	129.22	134.75	127.96	233.79	249.86	379.11	-0.094308	0.285839	0.543878	1.19865	1.57491e-77	76.8027
ENSG00000081386.12	ZNF510	protein_coding	5653	5.75658e-05	-5.75658e-05	3.08486e-05	0.00013467	0.00013467	5.10757e-05	33.831	33.403	29.042	27.143	24.769	33.105	42.406	39.725	68.518	82.395	113.54	-0.231898	0.129095	0.889091	1.19561	2.80739e-22	21.5517
ENSG00000080371.6	RAB21	protein_coding	15337	1.46531e-05	-1.46531e-05	6.88217e-05	0.000134609	0.000134609	3.2442e-06	23.012	19.19	19.368	17.142	20.318	29.864	37.936	37.589	51.559	52.895	112.67	-0.0338737	0.850814	0.0701654	0.785989	2.04336e-21	20.6897
ENSG00000132824.14	SERINC3	protein_coding	4430	7.84394e-05	-7.84394e-05	3.35798e-05	0.000134596	0.000134596	1.19248e-05	150.76	144.67	139.31	112.71	117.09	149.29	124.69	113.36	225.79	217.62	385.12	-0.222573	0.011522	1.93847	1.21665	7.86169e-47	46.1045
ENSG00000157538.14	VPS26C	protein_coding	3431	4.82229e-05	-4.82229e-05	3.53699e-05	0.000134574	0.000134574	6.06081e-06	98.722	102.84	89.073	80.171	83.423	104.37	88.989	84.013	168.01	174.22	272.57	-0.160647	0.152143	0.817747	1.30287	1.19172e-39	38.9238
ENSG00000054148.18	PHPT1	protein_coding	928	5.92823e-05	5.92823e-05	6.48994e-05	0.000134567	0.000134567	0.000213599	133.85	151.81	157.5	150.56	155.09	123.86	118.92	125.21	154.06	122.63	6.1043	0.239316	0.184911	0.733037	0.499547	0.013213	1.879
ENSG00000163428.4	LRRC58	protein_coding	7594	0.000109031	0.000109031	5.65523e-05	0.000134556	0.000134556	4.51285e-05	30.012	26.651	29.279	31.129	36.104	44.419	56.917	57.745	95.864	99.049	156.59	0.384877	0.00377108	2.42353	1.0833	2.30876e-35	34.6366
ENSG00000109572.14	CLCN3	protein_coding	7527	6.38825e-05	6.38825e-05	2.98453e-05	0.000134515	0.000134515	4.46488e-05	35.986	33.522	34.678	36.13	36.772	37.37	49.605	53.361	80.645	86.36	139.62	0.208381	0.104969	0.978939	1.01478	2.17728e-26	25.6621
ENSG00000052795.13	FNIP2	protein_coding	7427	6.41146e-05	6.41146e-05	4.25676e-05	0.00013448	0.00013448	9.15796e-06	23.945	21.462	22.383	24.271	23.939	33.052	33.267	37.984	52.982	55.782	111.42	0.22581	0.154681	0.810564	0.926716	7.96405e-16	15.0989
ENSG00000139687.15	RB1	protein_coding	5108	1.44355e-05	1.44355e-05	1.41754e-05	0.000134464	0.000134464	3.58855e-05	180.77	165.22	168.56	159.29	163.83	186.46	167.08	173.23	245.6	268.68	559.56	0.0410994	0.6943	0.158453	0.913146	2.93994e-34	33.5317
ENSG00000179855.8	GIPC3	protein_coding	4398	0.000131062	-0.000131062	2.75372e-05	0.000134424	0.000134424	0.000178517	52.07	49.026	44.58	32.974	33.022	33.489	11.849	9.6533	16.528	20.824	62.218	-0.475329	0.000356935	3.44741	1.11629	8.85504e-06	5.05281
ENSG00000198455.4	ZXDB	protein_coding	4987	1.0754e-05	-1.0754e-05	4.7642e-05	0.000134422	0.000134422	3.62446e-05	15.252	14.854	13.263	12.82	13.385	20.384	23.112	25.652	43.137	44.39	71.809	-0.0603309	0.838013	0.076749	1.16058	1.0319e-14	13.9864
ENSG00000204611.7	ZNF616	protein_coding	4731	4.59729e-05	-4.59729e-05	4.95227e-06	0.000134371	0.000134371	0.000143654	28.453	27.121	25.964	21.358	23.195	26.493	34.471	38.847	91.396	99.426	84.597	-0.179635	0.302676	0.519021	1.69606	5.16332e-46	45.2871
ENSG00000168807.16	SNTB2	protein_coding	9629	2.06545e-07	2.06545e-07	7.41006e-05	0.000134359	0.000134359	4.17911e-06	23.726	20.263	19.963	18.979	21.034	42.109	50.491	48.21	69.726	74.233	149.1	0.00159616	1	0	0.862831	8.23611e-22	21.0843
ENSG00000167081.18	PBX3	protein_coding	3488	2.36656e-05	-2.36656e-05	1.52384e-05	0.000134329	0.000134329	5.45493e-05	27.376	30.055	26.243	22.621	26.14	33.947	43.24	39.398	77.979	80.324	116.09	-0.0958997	0.709238	0.149208	1.2571	3.34431e-20	19.4757
ENSG00000127325.19	BEST3	protein_coding	6801	1.31191e-05	1.31191e-05	0.000265256	0.0001343	0.0001343	0.000226669	52.74	54.606	68.12	46.406	51.374	78.558	28.757	31.787	35.063	37.769	164.81	0.00521506	1	0	0.583307	2.48303e-05	4.60502
ENSG00000172936.14	MYD88	protein_coding	3247	9.18524e-05	9.18524e-05	1.77739e-05	0.000134285	0.000134285	0.000150206	33.284	36.563	37.466	41.877	39.512	29.173	28.323	37.161	101.44	106.9	78.356	0.362919	0.0303704	1.51755	1.98364	1.6352e-42	41.7864
ENSG00000197619.14	ZNF615	protein_coding	5095	2.37393e-05	-2.37393e-05	0.000120448	0.00013421	0.00013421	0.000114795	13.908	15.448	11.069	11.14	13.23	12.47	16.486	17.104	39.748	42.545	43.071	-0.128475	0.668284	0.175039	1.61004	1.51217e-23	22.8204
ENSG00000106692.14	FKTN	protein_coding	7583	2.95814e-05	-2.95814e-05	4.29295e-06	0.000134158	0.000134158	4.36864e-05	17.932	16.834	16.471	14.312	14.772	20.49	24.983	27.036	41.846	49.096	72.69	-0.117886	0.466748	0.330917	1.12238	5.62485e-18	17.2499
ENSG00000172845.15	SP3	protein_coding	12500	1.92378e-05	-1.92378e-05	9.80731e-06	0.000134152	0.000134152	2.32236e-05	67.349	63.6	62.622	54.863	60.436	93.339	97.85	107.61	171.13	179.33	292.72	-0.0442727	0.684795	0.164439	1.08773	9.24416e-59	58.0341
ENSG00000185728.17	YTHDF3	protein_coding	6107	3.22787e-05	3.22787e-05	0.000204773	0.000134037	0.000134037	5.31397e-05	69.845	63.41	53.33	64.038	62.704	73.393	100.99	106.93	170.11	169.13	272.71	0.0675944	0.616486	0.210077	1.02394	4.00983e-39	38.3969
ENSG00000176641.11	RNF152	protein_coding	8720	9.62158e-05	-9.62158e-05	1.0502e-05	0.000134007	0.000134007	3.88501e-05	7.5302	7.6227	6.2305	4.6494	4.8919	5.564	6.9606	6.214	8.6438	8.8248	24.036	-0.527176	0.0396401	1.40187	0.726511	0.00232437	2.6337
ENSG00000142875.19	PRKACB	protein_coding	6909	2.14828e-06	2.14828e-06	3.36894e-05	0.000133866	0.000133866	3.77472e-05	38.69	33.122	34.575	29.837	36.102	67.8	76.581	79.722	132.82	144.44	216.99	0.0147339	0.966204	0.014931	1.14422	4.798e-43	42.3189
ENSG00000164253.14	WDR41	protein_coding	4522	2.11233e-05	-2.11233e-05	1.34444e-05	0.000133773	0.000133773	9.79471e-06	66.07	61.942	60.465	53.656	57.463	79.065	85.144	83.88	138.98	141.35	251.52	-0.0648823	0.546662	0.262281	1.04819	6.61013e-30	29.1798
ENSG00000143756.12	FBXO28	protein_coding	5409	3.76298e-06	-3.76298e-06	9.15999e-05	0.000133717	0.000133717	9.70805e-07	42.236	37.906	35.156	36.036	36.722	53.499	57.127	57.112	88.916	94.026	173.62	-0.000188059	1	0	0.997239	2.37679e-22	21.624
ENSG00000198612.11	COPS8	protein_coding	3593	8.82931e-05	8.82931e-05	1.86986e-05	0.000133635	0.000133635	5.05222e-05	50.486	53.383	54.896	60.151	56.099	56.264	67.06	69.964	126.91	123.9	187.75	0.304245	0.0321052	1.49342	1.19001	5.52768e-28	27.2575
ENSG00000143119.14	CD53	protein_coding	1467	4.27512e-06	4.27512e-06	1.43294e-06	0.000133578	0.000133578	0.000135513	254.2	251.12	243.95	233.21	227.74	257.89	330.16	349.19	886.07	806.23	771.62	0.00798664	0.986226	0.00602377	1.63492	7.04703e-83	82.152
ENSG00000110422.12	HIPK3	protein_coding	8014	7.15176e-05	-7.15176e-05	7.84335e-05	0.000133497	0.000133497	1.45902e-05	70.568	67.716	58.583	52.146	55.788	131.24	130.36	122.54	199.92	201.44	392.34	-0.217896	0.0310736	1.50761	0.984963	7.05289e-47	46.1516
ENSG00000128872.10	TMOD2	protein_coding	9302	7.68475e-05	-7.68475e-05	1.1709e-05	0.000133483	0.000133483	5.38502e-05	12.148	10.559	10.253	8.3146	7.8413	15.027	17.202	18.497	31.806	36.906	49.407	-0.351318	0.094816	1.02312	1.26121	4.15193e-21	20.3818
ENSG00000099246.16	RAB18	protein_coding	5668	5.45391e-05	5.45391e-05	4.29973e-05	0.000133456	0.000133456	4.76666e-05	32.921	30.631	31.674	30.207	37.055	38.214	41.753	47.406	82.723	82.894	122.89	0.219946	0.1778	0.750067	1.21009	3.75233e-28	27.4257
ENSG00000124207.17	CSE1L	protein_coding	3605	0.000263351	0.000263351	0.000110033	0.000133431	0.000133431	9.5561e-05	247.42	229.24	253.91	362.39	342.97	322.04	396.43	440.85	867.35	868.49	1010.1	0.705849	5.69369e-24	23.2446	1.36943	3.05833e-100	99.5145
ENSG00000189180.16	ZNF33A	protein_coding	7434	3.49035e-05	-3.49035e-05	3.19225e-05	0.000133416	0.000133416	0.000131255	33.639	30.249	31.339	26.639	26.851	27.66	38.432	45.537	91.973	95.349	94.688	-0.116841	0.362779	0.440358	1.4737	1.9518e-48	47.7096
ENSG00000125686.12	MED1	protein_coding	8127	8.78743e-05	8.78743e-05	3.61386e-05	0.00013341	0.00013341	6.08142e-05	118.17	122.4	118.15	131.09	124.41	103.83	149.6	155.34	240.05	257.26	386.61	0.227787	0.003462	2.46067	1.02315	6.52951e-55	54.1851
ENSG00000169554.21	ZEB2	protein_coding	16708	2.78147e-06	-2.78147e-06	2.39293e-05	0.000133339	0.000133339	3.61957e-05	47.685	47.918	47.257	41.998	44.767	73.841	87.993	93.115	144.13	157.31	245.73	-4.38595e-05	1	0	1.05242	3.20578e-58	57.4941
ENSG00000101846.7	STS	protein_coding	8186	0.00012836	0.00012836	9.03207e-05	0.00013333	0.00013333	0.000133657	8.5228	7.6756	8.0437	11.201	10.82	7.832	12.732	12.556	28.573	30.088	29.816	0.582309	0.00415673	2.38125	1.53206	1.04895e-24	23.9792
ENSG00000167461.12	RAB8A	protein_coding	2354	0.000118993	0.000118993	3.00697e-05	0.000133257	0.000133257	0.000198679	246.05	243.46	250.49	286.16	273.34	210.52	291.96	275.04	958.08	874.23	566.67	0.333565	6.97221e-05	4.15663	2.01148	1.4666e-154	153.834
ENSG00000187231.14	SESTD1	protein_coding	10919	0.000100384	-0.000100384	6.92218e-05	0.000133256	0.000133256	8.03261e-05	22.551	21.261	17.821	15.052	15.895	32.797	29.141	28.599	35.964	37.397	104.26	-0.36207	0.00646917	2.18915	0.66363	7.56195e-10	9.12137
ENSG00000089159.16	PXN	protein_coding	6889	2.01229e-05	2.01229e-05	7.92198e-05	0.00013321	0.00013321	4.03861e-05	54.648	54.82	58.592	51.155	53.601	55.001	37.2	38.355	66.854	71.27	131.6	0.076646	0.697455	0.156484	1.18784	1.01465e-28	27.9937
ENSG00000152953.13	STK32B	protein_coding	3868	5.87536e-05	-5.87536e-05	0.000119434	0.000133144	0.000133144	9.07826e-06	110.13	111.91	114.96	89.335	89.825	96.763	89.396	93.007	160.47	169.17	274.82	-0.169055	0.125821	0.900246	1.17123	2.17e-35	34.6635
ENSG00000100354.21	TNRC6B	protein_coding	19520	6.61811e-05	-6.61811e-05	2.31862e-05	0.000133099	0.000133099	6.49674e-06	31.327	30.647	27.5	24.94	23.771	75.632	90.393	89.288	124.31	128.21	264.48	-0.206685	0.0288653	1.53962	0.809006	7.73748e-43	42.1114
ENSG00000039560.14	RAI14	protein_coding	6692	1.62031e-05	1.62031e-05	6.59404e-05	0.000132767	0.000132767	0.000130069	23.999	23.127	25.106	22.882	21.848	15.622	24.278	29.717	54.673	57.253	60.69	0.0652531	0.744537	0.128114	1.36712	6.27773e-27	26.2022
ENSG00000107863.18	ARHGAP21	protein_coding	7593	1.89781e-05	-1.89781e-05	9.31152e-05	0.000132671	0.000132671	0.000117927	14.413	15.984	16.022	13.267	12.908	9.3565	17.925	18.172	32.995	34.258	41.746	-0.0738449	0.623355	0.205265	1.21552	1.58546e-18	17.7998
ENSG00000180530.11	NRIP1	protein_coding	7864	0.000144703	0.000144703	1.49784e-05	0.000132542	0.000132542	4.2598e-05	202.83	184.78	207.41	229.58	229.73	363.2	386.61	426.35	712.98	763.98	1089.7	0.385002	1.33967e-09	8.873	1.17888	1.01788e-83	82.9923
ENSG00000106609.16	TMEM248	protein_coding	4944	3.11993e-06	-3.11993e-06	2.44885e-06	0.000132536	0.000132536	7.5237e-05	99.39	98.46	95.558	87.933	90.561	108.77	135.79	136.38	261.99	270.46	342.44	-0.00838226	1	0	1.28616	2.00057e-70	69.6988
ENSG00000145365.11	TIFA	protein_coding	4152	0.000107293	-0.000107293	5.56004e-05	0.000132465	0.000132465	7.399e-05	55.089	54.718	45.443	34.702	42.585	72.756	45.332	52.203	75.328	80.074	181.22	-0.368088	0.0125937	1.89985	0.988265	9.73564e-15	14.0116
ENSG00000065491.8	TBC1D22B	protein_coding	3348	3.06124e-05	-3.06124e-05	3.29223e-06	0.000132464	0.000132464	5.77069e-05	51.238	56.104	48.948	46.482	42.308	74.528	42.851	54.394	79.797	91.048	176.85	-0.131599	0.4194	0.377372	1.12794	1.72442e-14	13.7634
ENSG00000198346.11	ZNF813	protein_coding	6117	2.92841e-07	2.92841e-07	1.33838e-05	0.000132447	0.000132447	5.16156e-05	14.984	14.11	14.626	12.491	14.266	18.413	26.059	25.388	41.57	45.625	69.496	0.0178455	0.97642	0.0103634	1.0792	1.52578e-15	14.8165
ENSG00000064199.6	SPA17	protein_coding	4984	9.01917e-05	9.01917e-05	6.03679e-05	0.000132406	0.000132406	1.05706e-05	6.1483	8.0949	8.4719	10.325	8.1668	6.258	5.1665	4.3712	10.118	11.091	19.915	0.522695	0.108355	0.965152	1.47323	1.91662e-06	5.71746
ENSG00000113441.16	LNPEP	protein_coding	12324	8.88223e-05	-8.88223e-05	6.15832e-05	0.000132355	0.000132355	7.20277e-05	65.358	60.268	53.86	46.512	48.828	179.17	160.78	168.3	204.44	210.63	561.34	-0.258387	0.00229359	2.63948	0.652664	6.74325e-28	27.1711
ENSG00000054965.10	FAM168A	protein_coding	7365	1.57807e-05	-1.57807e-05	9.36294e-05	0.000132303	0.000132303	6.19015e-05	91.46	96.223	96.741	83.545	81.838	117.95	90.07	88.515	129.87	143.15	309.8	-0.0416223	0.761367	0.118406	0.930238	2.74177e-30	29.562
ENSG00000145476.16	CYP4V2	protein_coding	4224	4.32577e-05	4.32577e-05	8.05843e-05	0.000132293	0.000132293	2.31318e-06	12.825	12.292	15.169	13.068	14.262	14.768	16.111	16.928	27.243	27.006	53.702	0.261045	0.334981	0.47498	1.03299	2.67279e-07	6.57303
ENSG00000198740.8	ZNF652	protein_coding	6084	7.57516e-05	-7.57516e-05	2.16162e-05	0.000132203	0.000132203	5.92755e-05	19.427	19.405	16.695	13.481	14.665	58.671	58.447	60.967	74.598	74.375	200.06	-0.324567	0.0980669	1.00848	0.63685	1.17625e-09	8.9295
ENSG00000171475.14	WIPF2	protein_coding	7994	1.45527e-05	1.45527e-05	2.22384e-05	0.000132181	0.000132181	2.5227e-05	39.667	37.397	38.525	37.101	34.868	40.895	38.04	34.171	59.089	57.927	116.49	0.0418258	0.820508	0.0859171	1.0159	6.50518e-21	20.1867
ENSG00000010017.13	RANBP9	protein_coding	3257	7.7059e-05	-7.7059e-05	2.19012e-06	0.000132049	0.000132049	1.2858e-05	161.54	167.02	148.04	123.42	130.87	172.91	154.36	153.16	248.8	272.12	477.01	-0.229511	0.0259014	1.58668	1.07819	5.364e-36	35.2705
ENSG00000005059.16	MCUB	protein_coding	2111	0.000113724	0.000113724	2.3827e-05	0.000131945	0.000131945	8.72807e-05	32.79	26.318	33.15	38.263	40.568	40.221	46.759	43.134	105.97	109.23	120.17	0.552395	0.0124847	1.90362	1.57869	1.85464e-24	23.7317
ENSG00000148484.18	RSU1	protein_coding	4052	6.70524e-05	6.70524e-05	2.52467e-05	0.000131929	0.000131929	0.000116962	43.889	44.887	44.524	45.872	49.583	34.068	45.089	43.151	111.48	98.767	105.34	0.244768	0.0846542	1.07235	1.57198	3.16699e-37	36.4994
ENSG00000183621.15	ZNF438	protein_coding	4067	4.81832e-05	-4.81832e-05	7.84248e-06	0.000131884	0.000131884	3.74956e-06	9.2164	7.1555	7.4054	6.3646	5.2043	8.9472	5.5777	7.2798	14.378	15.79	25.798	-0.361083	0.357719	0.446458	1.54401	1.4478e-07	6.83929
ENSG00000151458.12	ANKRD50	protein_coding	8779	4.58176e-05	-4.58176e-05	1.17012e-05	0.000131872	0.000131872	1.52157e-05	26.553	26.406	24.62	21.776	21.031	44.871	43.089	46.133	66.18	71.791	137.19	-0.166236	0.270392	0.568007	0.945953	1.61442e-22	21.792
ENSG00000140836.17	ZFHX3	protein_coding	18227	5.44631e-05	5.44631e-05	5.98456e-05	0.000131848	0.000131848	7.30628e-05	10.898	10.795	11.842	11.344	11.237	15.559	25.16	25.377	39.131	42.323	61.496	0.198418	0.174009	0.759428	1.00633	7.87401e-30	29.1038
ENSG00000131873.7	CHSY1	protein_coding	4557	5.21025e-05	-5.21025e-05	1.91838e-06	0.00013184	0.00013184	5.34829e-05	88.738	85.704	81.254	67.889	74.457	101.02	88.392	92.797	123.61	130.22	303.15	-0.153958	0.253987	0.595189	0.80377	4.06397e-17	16.391
ENSG00000134369.15	NAV1	protein_coding	14319	0.000296273	-0.000296273	0.000143354	0.000131799	0.000131799	7.51026e-05	17.502	16.628	15.095	6.5775	8.3004	14.965	12.802	12.562	16.11	17.844	45.753	-1.05994	6.64658e-14	13.1774	0.738679	6.03118e-08	7.2196
ENSG00000084731.15	KIF3C	protein_coding	5580	3.20138e-05	3.20138e-05	7.51791e-05	0.000131675	0.000131675	1.17494e-05	28.193	28.862	31.75	26.436	31.162	29.915	30.325	26.73	49.08	55.988	86.424	0.152972	0.40913	0.388139	1.19993	3.9243e-18	17.4062
ENSG00000171862.11	PTEN	protein_coding	8052	9.94768e-05	9.94768e-05	2.90198e-05	0.000131639	0.000131639	7.07127e-07	101.56	88.301	98.755	100.78	109.67	146.77	163.78	174.97	234.02	262.38	487.05	0.287755	0.00112471	2.94896	0.868498	1.4185e-33	32.8482
ENSG00000101871.15	MID1	protein_coding	9236	2.48469e-05	-2.48469e-05	4.96807e-05	0.000131489	0.000131489	9.7877e-05	7.6428	7.8413	6.6497	6.0779	6.8044	10.881	7.3019	7.258	9.5259	11.735	30.373	-0.125583	0.647008	0.18909	0.863367	6.14016e-05	4.21182
ENSG00000168675.18	LDLRAD4	protein_coding	11732	1.81397e-05	-1.81397e-05	0.000149401	0.000131395	0.000131395	0.000115738	21.572	23.452	24.992	19.591	20.039	20.431	37.992	38.949	65.024	69.864	84.351	-0.0430213	0.658616	0.181367	1.12749	3.87655e-38	37.4116
ENSG00000260917.1	AL158212.3	lncRNA	4136	0.000101973	-0.000101973	1.95238e-05	0.000131263	0.000131263	1.14052e-05	19.911	17.51	15.777	10.707	13.384	15.082	20.16	18.909	24.515	29.349	62.229	-0.498117	0.0410105	1.38711	0.781323	0.000156316	3.806
ENSG00000109099.15	PMP22	protein_coding	2372	2.1072e-05	-2.1072e-05	9.07403e-06	0.000131202	0.000131202	0.000124422	28.49	23.98	24.772	21.562	22.651	29.708	29.207	31.322	93.859	92.528	77.46	-0.108886	0.715699	0.14527	1.9397	3.81787e-32	31.4182
ENSG00000197045.13	GMFB	protein_coding	7307	6.14321e-05	6.14321e-05	0.000220801	0.000131153	0.000131153	3.06618e-05	26.697	23.715	20.447	23.09	30.704	46.321	55.629	54.433	86.56	97.081	150.43	0.230985	0.252798	0.597227	1.05638	2.59443e-28	27.586
ENSG00000181744.8	DIPK2A	protein_coding	4930	6.25076e-06	6.25076e-06	9.73582e-05	0.000131143	0.000131143	6.03679e-05	18.48	16.971	15.452	12.715	20.277	38.662	26.24	30.594	44.125	45.893	102.01	0.0322994	0.94546	0.0243567	0.979593	3.11556e-11	10.5065
ENSG00000145391.13	SETD7	protein_coding	13979	9.59245e-05	9.59245e-05	2.98512e-06	0.00013114	0.00013114	4.56903e-05	33.331	33.805	34.747	37.19	36.828	40.244	47.367	50.072	81.723	88.174	127.91	0.281469	0.00205366	2.68747	1.11939	2.55125e-47	46.5932
ENSG00000113658.18	SMAD5	protein_coding	8132	4.16255e-06	4.16255e-06	0.000167386	0.000131136	0.000131136	1.63746e-05	41.787	38.592	32.897	34.554	38.601	74.152	75.92	73.091	110.96	114.65	225.88	0.00299267	1	0	0.916836	2.40643e-30	29.6186
ENSG00000118985.16	ELL2	protein_coding	5810	0.000135019	-0.000135019	6.42659e-05	0.000131135	0.000131135	3.83177e-05	18.931	17.417	13.519	10.521	10.593	21.672	16.462	15.384	29.316	27.376	56.72	-0.644037	0.00104581	2.98055	1.15154	2.30116e-11	10.6381
ENSG00000166845.15	C18orf54	protein_coding	6092	1.74426e-06	1.74426e-06	6.4121e-05	0.00013106	0.00013106	9.11736e-05	20.435	16.122	16.819	15.511	18.067	42.381	29.487	31.361	40.42	44.478	114.5	0.0144015	0.85635	0.067349	0.797509	3.31269e-09	8.47982
ENSG00000108984.15	MAP2K6	protein_coding	14101	3.94767e-05	-3.94767e-05	9.22334e-06	0.000131039	0.000131039	1.474e-05	7.8775	8.2082	7.5384	6.1484	6.9508	18.146	18.522	20.561	27.716	29.457	59.368	-0.156458	0.483676	0.315445	0.865553	1.55695e-14	13.8077
ENSG00000151623.15	NR3C2	protein_coding	6157	0.000133856	-0.000133856	3.80916e-05	0.000130982	0.000130982	0.000249932	7.732	7.8955	5.5151	3.7483	3.9136	14.728	5.5763	4.0828	5.2279	5.6771	33.282	-0.888022	0.0029247	2.53392	0.496364	0.128521	0.891027
ENSG00000177125.5	ZBTB34	protein_coding	6500	0.000168717	-0.000168717	9.55129e-05	0.000130958	0.000130958	6.71086e-05	35.399	34.545	25.212	20.631	19.988	66.912	50.179	47.784	72.217	77.327	172.33	-0.643443	1.01542e-06	5.99336	0.928636	4.64504e-19	18.333
ENSG00000113583.8	C5orf15	protein_coding	2079	6.14316e-06	6.14316e-06	1.74231e-05	0.000130896	0.000130896	2.99088e-05	98.043	85.418	88.483	84.304	84.422	101.96	95.547	105.06	198.82	186.63	286.57	0.0183407	1	0	1.25956	2.94072e-26	25.5315
ENSG00000160094.15	ZNF362	protein_coding	3158	3.71179e-05	3.71179e-05	2.20419e-05	0.000130891	0.000130891	1.37383e-05	88.283	82.936	84.431	82.164	87.542	72.062	84.839	77.478	125.96	136.68	232.88	0.126505	0.379803	0.420442	1.01308	3.70182e-19	18.4316
ENSG00000230105.1	AL354793.1	lncRNA	612	9.20395e-06	-9.20395e-06	0.000113609	0.000130827	0.000130827	0.000105001	12.518	13.509	19.299	10.701	12.238	13.213	17.03	19.168	65.744	61.098	68.818	-0.04184	1	0	2.12542	1.25848e-07	6.90015
ENSG00000172348.14	RCAN2	protein_coding	3682	3.47669e-05	-3.47669e-05	0.000101107	0.000130788	0.000130788	1.97968e-05	1.1889	1.2574	0.48116	0.5082	0.88437	0.47061	0	0.75858	1.8213	1.3982	5.0169	-0.677097	1	0	2.36858	0.0244408	1.61189
ENSG00000168671.10	UGT3A2	protein_coding	2388	0.000278386	0.000278386	0.00022289	0.000130745	0.000130745	0.000100094	144.59	156.21	227.27	254.14	240.27	156.98	167.14	163.28	416.06	401.9	402.24	0.858624	4.04638e-21	20.3929	1.6264	8.98979e-82	81.0463
ENSG00000170464.10	DNAJC18	protein_coding	5946	8.61703e-05	-8.61703e-05	4.65371e-05	0.000130628	0.000130628	3.79231e-06	14.586	14.127	11.72	8.8116	10.898	15.737	10.002	11.556	24.586	23.423	37.28	-0.404598	0.0819042	1.08669	1.47144	2.23937e-14	13.6499
ENSG00000112379.9	ARFGEF3	protein_coding	14686	9.0198e-05	-9.0198e-05	4.17727e-05	0.000130586	0.000130586	0.000144656	5.1791	3.6704	3.4984	3.1429	2.3946	7.3153	4.2164	4.5645	5.1872	5.738	20.192	-0.535654	0.0679425	1.16786	0.631915	0.0067348	2.17168
ENSG00000123908.12	AGO2	protein_coding	14556	3.69021e-07	-3.69021e-07	3.05599e-05	0.000130539	0.000130539	4.73348e-06	82.591	79.357	80.371	74.153	72.593	152.57	184.06	180.11	256.72	272.26	508.7	-0.00181319	1	0	0.856569	8.02018e-53	52.0958
ENSG00000287477.1	AL356495.1	lncRNA	2978	6.79701e-05	-6.79701e-05	6.8162e-06	0.000130531	0.000130531	0.000290599	31.329	28.095	27.366	20.107	23.728	32.584	7.4115	9.5667	9.5476	8.4618	67.239	-0.301085	0.192665	0.715197	0.400995	0.237992	0.623438
ENSG00000112782.19	CLIC5	protein_coding	8862	3.74174e-05	3.74174e-05	9.23259e-05	0.000130511	0.000130511	0.000149936	41.247	41.608	45.247	41.455	40.418	35.977	59.843	58.56	127.52	136.76	122.48	0.123631	0.30953	0.509297	1.47643	3.06227e-78	77.514
ENSG00000128039.11	SRD5A3	protein_coding	4046	6.39264e-05	6.39264e-05	1.73124e-05	0.000130437	0.000130437	4.65362e-05	23.33	24.275	24.959	27.132	24.708	27.98	24.548	23.472	58.606	54.446	70.492	0.264878	0.201491	0.695745	1.55455	1.18543e-23	22.9261
ENSG00000063601.17	MTMR1	protein_coding	5482	0.000113664	0.000113664	4.41753e-05	0.000130428	0.000130428	3.85698e-05	37.382	36.979	42.605	42.951	46.628	36.034	38.248	43.002	71.731	75.03	111.06	0.408344	0.0010773	2.96766	1.16957	6.62953e-24	23.1785
ENSG00000135678.12	CPM	protein_coding	6899	1.74378e-05	-1.74378e-05	2.93551e-05	0.000130383	0.000130383	5.48058e-05	3.2123	3.2595	3.21	2.7575	2.5487	2.0093	1.7773	1.3765	3.1104	2.8278	8.8536	-0.144971	0.749325	0.12533	1.23536	0.00982258	2.00777
ENSG00000043462.12	LCP2	protein_coding	4618	6.95419e-06	-6.95419e-06	4.41454e-05	0.000130305	0.000130305	4.45553e-05	42.894	42.179	38.172	38.831	36.032	36.647	25.623	24.677	47.165	43.126	89.067	-0.0434133	0.820951	0.085683	1.16318	9.27169e-14	13.0328
ENSG00000140948.13	ZCCHC14	protein_coding	7989	4.35117e-05	4.35117e-05	2.60462e-05	0.000130301	0.000130301	4.97919e-05	33.185	33.695	32.525	32.947	33.952	36.8	46.275	52.163	79.238	83.875	126.37	0.140849	0.232598	0.633394	1.04526	3.26533e-27	26.4861
ENSG00000116604.18	MEF2D	protein_coding	6719	2.23515e-05	-2.23515e-05	3.19851e-05	0.000130284	0.000130284	2.29515e-05	148.34	144.9	142.3	130.89	122.85	136.34	125.37	109.75	179.93	205.59	362.94	-0.0678901	0.522964	0.281528	1.03169	3.64756e-32	31.438
ENSG00000135624.16	CCT7	protein_coding	2244	0.000185577	0.000185577	5.44914e-05	0.000130242	0.000130242	0.000223348	796.78	815.1	835.95	1049.1	981.67	691.1	842.32	811.05	859.21	834.61	79.135	0.47411	6.45435e-14	13.1901	0.353418	1.55181e-07	6.80916
ENSG00000165417.12	GTF2A1	protein_coding	6318	5.38228e-05	5.38228e-05	7.762e-06	0.00013023	0.00013023	3.9034e-06	37.805	34.284	36.781	36.676	37.778	52.384	63.852	68.966	91.322	94.437	186.92	0.185784	0.14361	0.842816	0.801224	5.31831e-17	16.2742
ENSG00000196968.11	FUT11	protein_coding	2183	0.000341248	-0.000341248	0.000105901	0.000130177	0.000130177	0.000331513	57.026	58.474	44.095	14.715	18.944	113.51	18.817	20.216	22.24	27.431	159.19	-1.64088	1.93715e-16	15.7128	0.663965	0.0158572	1.79977
ENSG00000176994.11	SMCR8	protein_coding	8196	0.000114001	0.000114001	6.24343e-05	0.000130153	0.000130153	7.05964e-05	36.053	37.726	35.919	44.596	40.008	38.478	50.717	49.892	89.739	96.469	124.56	0.339304	0.00337933	2.47117	1.20615	9.20461e-42	41.036
ENSG00000141424.13	SLC39A6	protein_coding	3761	0.000105413	0.000105413	7.03281e-06	0.000130142	0.000130142	8.82296e-05	82.931	75.09	83.927	90.964	89.956	95.216	112.15	116.89	237	249.13	277.14	0.334834	0.00238393	2.62271	1.40314	4.50612e-62	61.3462
ENSG00000134717.18	BTF3L4	protein_coding	4771	1.21817e-05	-1.21817e-05	7.9122e-05	0.000130137	0.000130137	4.44427e-05	27.928	21.557	21.785	20.787	22.386	38.014	43.691	44.961	82.59	78.09	119.51	-0.0592436	0.831367	0.0802072	1.1761	1.87606e-23	22.7268
ENSG00000180011.7	ZADH2	protein_coding	7834	1.93438e-05	1.93438e-05	5.82705e-05	0.000130133	0.000130133	6.57392e-06	49.558	48.587	45.795	43.949	49.297	56.845	59.321	59.47	94.981	98.263	170.43	0.0654521	0.740131	0.130692	1.01998	1.78149e-32	31.7492
ENSG00000168283.14	BMI1	protein_coding	2284	2.70874e-05	2.70874e-05	9.94591e-05	0.000130085	0.000130085	5.29196e-05	60.494	40.83	47.187	43.148	58.025	43.244	51.002	55.764	98.298	99.652	144.39	0.137286	0.656133	0.183008	1.20761	4.31021e-16	15.3655
ENSG00000138439.12	FAM117B	protein_coding	5863	9.46593e-07	-9.46593e-07	3.65764e-05	0.000130044	0.000130044	6.62434e-06	44.659	46.872	42.153	39.947	42.821	45.612	52.808	56.977	77.547	84.666	155.43	-0.00483359	1	0	0.88014	1.89348e-16	15.7227
ENSG00000171823.7	FBXL14	protein_coding	2423	9.82268e-06	-9.82268e-06	4.31297e-05	0.000129998	0.000129998	0.000115796	33.875	40.535	37.046	31.534	34.135	22.884	16.447	15.677	17.048	25.161	73.085	-0.0386277	0.86567	0.0626478	0.710592	0.0240815	1.61832
ENSG00000065060.17	UHRF1BP1	protein_coding	9590	1.53995e-05	-1.53995e-05	1.75185e-05	0.000129982	0.000129982	3.90253e-05	29.3	28.38	27.834	25.853	24.413	42.642	36.504	34.601	55.437	55.887	115.19	-0.0577411	0.576539	0.239171	0.965493	2.43775e-22	21.613
ENSG00000100568.11	VTI1B	protein_coding	5235	0.000113944	0.000113944	1.38913e-05	0.000129902	0.000129902	8.37072e-05	50.225	52.179	53.302	60.646	58.718	42.368	64.179	59.437	105.6	120.44	147.49	0.362328	0.001374	2.86201	1.18905	5.9524e-30	29.2253
ENSG00000145358.6	DDIT4L	protein_coding	2887	5.1204e-05	-5.1204e-05	0.000244473	0.000129899	0.000129899	1.22002e-05	90.41	89.232	113.32	63.842	90.571	136.65	100.02	104.1	191.95	199.16	320	-0.080561	0.832884	0.0794156	1.25566	1.49151e-36	35.8264
ENSG00000197965.12	MPZL1	protein_coding	5077	5.86828e-05	-5.86828e-05	2.93917e-05	0.000129871	0.000129871	2.05204e-06	68.548	65.983	64.033	52.766	54.773	68.487	61.466	63.817	107.41	113.41	185.56	-0.183253	0.101234	0.994673	1.13515	1.88944e-30	29.7237
ENSG00000139517.9	LNX2	protein_coding	4689	6.53806e-05	-6.53806e-05	4.81615e-06	0.000129867	0.000129867	1.42171e-05	33.784	29.268	28.967	22.746	25.486	41.389	38.964	45.748	59.379	69.979	128.95	-0.248392	0.182069	0.739763	0.926427	2.9429e-11	10.5312
ENSG00000163251.4	FZD5	protein_coding	6940	1.4613e-05	-1.4613e-05	4.67274e-06	0.000129845	0.000129845	3.19759e-05	7.0568	6.5758	6.4245	5.752	5.9119	10.903	8.5692	8.2103	14.996	15.227	30.308	-0.0855733	0.762818	0.117579	1.16768	3.46714e-08	7.46003
ENSG00000100644.17	HIF1A	protein_coding	4116	3.02722e-05	-3.02722e-05	4.55334e-05	0.000129812	0.000129812	3.72035e-05	235.31	227.7	228.41	197.98	199.36	180.46	209.88	223.67	366.77	357.06	568.88	-0.0804453	0.392385	0.406288	1.05731	1.63078e-49	48.7876
ENSG00000144840.9	RABL3	protein_coding	3869	5.29387e-05	5.29387e-05	6.60185e-05	0.000129811	0.000129811	4.34562e-05	40.944	38.207	37.014	41.754	39.725	45.234	45.003	53.133	90.266	96.296	133.3	0.182003	0.296599	0.52783	1.24264	4.74622e-23	22.3237
ENSG00000144233.9	AMMECR1L	protein_coding	4640	4.17353e-06	4.17353e-06	4.7743e-05	0.000129799	0.000129799	4.32679e-05	55.84	52.455	50.464	47.25	52.423	67.22	70.691	64.29	133.25	134.72	182.81	0.0192912	0.744804	0.127958	1.30859	1.26991e-40	39.8962
ENSG00000165476.14	REEP3	protein_coding	5058	0.000115422	-0.000115422	0.000208252	0.000129796	0.000129796	3.10341e-05	44.734	34.652	26.854	25.465	26.846	64.177	58.182	59.86	85.169	93.587	185.96	-0.463266	0.00569176	2.24475	0.916074	2.99082e-17	16.5242
ENSG00000067955.15	CBFB	protein_coding	3334	0.000107917	0.000107917	9.79281e-05	0.000129757	0.000129757	5.50798e-08	170.53	146.7	156.14	168.84	191.04	208.58	220.49	231.39	347.96	341.99	645.36	0.320721	0.00145119	2.83828	0.928437	4.28356e-35	34.3682
ENSG00000058063.16	ATP11B	protein_coding	8865	8.19474e-05	-8.19474e-05	2.97232e-05	0.000129694	0.000129694	8.66779e-05	50.368	47.861	42.967	37.15	37.246	79.032	62.934	72.214	81.302	85.001	234.15	-0.260878	0.0140317	1.85289	0.616151	3.56595e-11	10.4478
ENSG00000214517.10	PPME1	protein_coding	2513	9.84291e-05	-9.84291e-05	4.70293e-05	0.000129687	0.000129687	8.29166e-06	128.47	139.1	109.86	97.047	94.591	157.21	110.27	106.26	253.72	229.34	330.97	-0.34025	0.0042564	2.37096	1.47681	1.0411e-44	43.9825
ENSG00000164442.10	CITED2	protein_coding	2556	9.84595e-06	9.84595e-06	1.33649e-05	0.000129675	0.000129675	2.11772e-05	66.152	66.114	66.31	58.444	66.119	45.421	34.78	37.81	86.473	73.04	112.26	0.0528599	0.791455	0.101574	1.45382	1.11669e-17	16.9521
ENSG00000227057.10	WDR46	protein_coding	2065	0.00018754	0.00018754	4.09714e-06	0.000129672	0.000129672	0.000208367	110.9	113.22	128.4	157.67	153.59	101.53	146.67	147.43	125.61	122.42	11.689	0.61491	1.26097e-08	7.8993	0.0725007	1	0
ENSG00000154001.14	PPP2R5E	protein_coding	6420	3.96688e-05	3.96688e-05	1.48882e-05	0.000129618	0.000129618	2.27353e-05	62.732	61.452	61.584	59.07	64.212	78.632	90.531	88.579	138.84	154.6	243.95	0.129072	0.317913	0.497692	1.03001	5.30182e-34	33.2756
ENSG00000140443.15	IGF1R	protein_coding	12335	0.000130123	-0.000130123	3.72404e-05	0.00012956	0.00012956	3.3254e-05	44.96	43.673	37.415	29.101	32.47	64.479	58.352	61.183	85.07	91.205	185.04	-0.386298	4.91576e-05	4.30841	0.877805	9.21523e-30	29.0355
ENSG00000151748.15	SAV1	protein_coding	4802	4.44758e-05	-4.44758e-05	1.07752e-05	0.000129403	0.000129403	4.69847e-06	25.297	25.274	23.305	20.588	19.462	22.132	20.939	22.103	35.024	37.523	67.241	-0.195491	0.272983	0.563865	1.07031	8.18017e-11	10.0872
ENSG00000121964.14	GTDC1	protein_coding	11406	2.78838e-05	-2.78838e-05	1.67906e-05	0.000129398	0.000129398	2.41604e-05	6.6925	7.2483	6.446	6.0973	5.253	9.7228	9.3528	9.9911	18.884	17.651	28.417	-0.153834	0.547604	0.261534	1.23505	2.23204e-15	14.6513
ENSG00000127995.17	CASD1	protein_coding	3891	4.66742e-05	-4.66742e-05	0.000124562	0.000129381	0.000129381	8.58297e-07	45.705	33.826	32.403	29.335	34.144	72.589	83.826	83.413	117.12	128.83	239.9	-0.187848	0.386557	0.412786	0.874218	1.2172e-16	15.9146
ENSG00000268205.1	AC005261.2	lncRNA	4159	0.000119976	-0.000119976	5.43579e-05	0.000129371	0.000129371	1.37195e-05	27.695	27.114	21.512	15.597	19.026	103.33	134.44	133.51	163.49	174.93	382.97	-0.524274	0.00756307	2.1213	0.654749	1.06981e-13	12.9707
ENSG00000111801.16	BTN3A3	protein_coding	3471	1.24475e-05	1.24475e-05	8.599e-05	0.000129347	0.000129347	3.26617e-05	43.984	41.444	47.128	40.073	40.996	35.944	34.797	33.315	68.314	69.867	98.56	0.064085	0.765806	0.115881	1.3393	2.47175e-20	19.607
ENSG00000081189.15	MEF2C	protein_coding	10563	8.32369e-05	8.32369e-05	1.27041e-05	0.000129313	0.000129313	4.65777e-05	251.95	237.28	249.6	256.18	259.96	297.79	360.21	384.74	608.36	640.34	941.6	0.217482	0.000173056	3.76181	1.06294	1.28533e-83	82.891
ENSG00000143157.11	POGK	protein_coding	8528	0.000166889	0.000166889	7.09395e-05	0.000129302	0.000129302	9.27767e-05	52.038	52.001	61.215	69.519	63.346	65.629	82.316	85.68	170.89	172.53	196.45	0.494059	6.20955e-08	7.20694	1.34926	1.40829e-80	79.8513
ENSG00000140750.17	ARHGAP17	protein_coding	4191	6.60837e-05	6.60837e-05	1.00976e-05	0.000129278	0.000129278	0.00010551	84.802	83.562	84.756	88.849	86.632	60.777	80.605	79.974	170.31	174.56	185.12	0.200319	0.0853975	1.06855	1.42094	1.07361e-54	53.9692
ENSG00000114742.14	WDR48	protein_coding	4149	5.62379e-05	-5.62379e-05	3.35591e-05	0.000129245	0.000129245	4.50057e-05	45.501	47.106	43.91	35.554	37.593	50.952	48.173	45.643	97.816	103.9	129.41	-0.199959	0.273129	0.563633	1.42305	1.11675e-34	33.952
ENSG00000186017.14	ZNF566	protein_coding	5833	9.44985e-06	-9.44985e-06	0.000122784	0.000129189	0.000129189	2.96069e-05	8.2084	8.0506	6.0239	6.6298	7.3689	15.447	17.553	18.005	30.948	31.495	50.838	-0.0766123	0.798324	0.0978208	1.13015	1.77035e-12	11.7519
ENSG00000171444.18	MCC	protein_coding	9174	2.67415e-05	-2.67415e-05	5.7413e-05	0.000129176	0.000129176	0.000121	1.2526	1.2617	0.90121	0.81587	1.0293	1.511	1.0024	0.54803	1.0818	1.5654	6.0137	-0.307907	1	0	1.096	0.0632834	1.19871
ENSG00000119242.8	CCDC92	protein_coding	7012	8.66008e-06	8.66008e-06	0.000110869	0.000129169	0.000129169	1.46046e-05	15.022	17.167	17.728	15.7	14.21	10.955	10.754	10.755	20.427	19.63	33.228	0.0368583	0.754723	0.122213	1.21552	5.78503e-11	10.2377
ENSG00000075407.18	ZNF37A	protein_coding	12959	2.99543e-05	2.99543e-05	1.32202e-06	0.000129095	0.000129095	0.000136544	23.604	23.911	23.423	23.103	22.841	17.784	30.704	36.684	58.225	69.752	68.858	0.0922333	0.404574	0.393002	1.24204	5.59705e-12	11.252
ENSG00000196628.18	TCF4	protein_coding	18221	0.000168006	0.000168006	1.27202e-05	0.000129089	0.000129089	9.26201e-05	43.876	40.201	47.287	52.819	53.041	61.877	92.497	98.198	165.38	171.95	215.16	0.472241	8.20707e-11	10.0858	1.1405	1.95498e-81	80.7089
ENSG00000132313.15	MRPL35	protein_coding	3988	0.000122879	0.000122879	8.14313e-05	0.000128925	0.000128925	0.000121875	47.406	43.7	44.721	57.712	52.175	51.56	66.567	68.637	156.99	158.65	151.62	0.410892	0.00223644	2.65044	1.54085	9.24812e-56	55.0339
ENSG00000182158.15	CREB3L2	protein_coding	8832	0.000276036	-0.000276036	9.61611e-05	0.000128866	0.000128866	9.247e-05	85.159	81.888	59.108	41.314	44.316	65.267	49.494	45.983	59.83	68.936	170.67	-0.824465	3.34283e-24	23.4759	0.749601	7.11134e-13	12.148
ENSG00000164323.14	CFAP97	protein_coding	6931	7.60178e-06	7.60178e-06	4.1274e-05	0.000128864	0.000128864	7.81152e-06	66.002	63.506	61.006	57.1	62.814	57.834	70.588	72.457	100.08	105.51	196.94	0.0283045	0.848689	0.0712515	0.840974	9.29847e-22	21.0316
ENSG00000140157.14	NIPA2	protein_coding	3737	0.000105284	0.000105284	7.87019e-05	0.000128856	0.000128856	0.000118969	104.91	101.24	100.35	115.67	116.5	110.05	150.77	152.92	327.09	335.05	334.21	0.311555	0.00152683	2.81621	1.44245	2.58834e-82	81.587
ENSG00000165185.14	KIAA1958	protein_coding	13105	0.000110446	-0.000110446	3.53299e-05	0.000128843	0.000128843	3.91762e-05	22.214	21.777	18.341	15.373	15.182	37.463	38.502	39.387	50.413	52.31	119.77	-0.385356	0.00140668	2.8518	0.717036	4.70622e-16	15.3273
ENSG00000218739.10	CEBPZOS	protein_coding	3962	1.16152e-05	-1.16152e-05	0.000108938	0.000128765	0.000128765	4.01426e-05	52.344	46.658	42.182	41.168	45.943	53.94	85.882	92.634	118.48	123.51	223.73	-0.0461821	0.825619	0.0832201	0.756077	2.77577e-13	12.5566
ENSG00000120805.14	ARL1	protein_coding	4196	3.20099e-06	3.20099e-06	0.000109898	0.000128754	0.000128754	1.56264e-05	47.078	46.184	40.322	38.277	47.959	64.146	56.254	55.649	107.08	109.97	162.24	0.0253753	0.908674	0.041592	1.27397	6.37447e-32	31.1956
ENSG00000135387.21	CAPRIN1	protein_coding	7177	0.000124822	0.000124822	1.32147e-05	0.00012869	0.00012869	8.11764e-05	348.77	342.72	360.61	393.08	391.87	366.1	479.74	487.87	918.47	892.53	1132.6	0.32319	2.30923e-09	8.63653	1.22257	2.70042e-120	119.569
ENSG00000158480.11	SPATA2	protein_coding	4184	1.98694e-05	-1.98694e-05	8.21178e-05	0.000128662	0.000128662	1.68905e-05	21.841	19.523	16.726	19.082	15.098	31.889	24.471	22.163	45.838	44.879	77.173	-0.133628	0.613917	0.21189	1.27968	2.70961e-15	14.5671
ENSG00000118816.10	CCNI	protein_coding	3158	6.03637e-06	-6.03637e-06	2.0071e-05	0.000128637	0.000128637	1.62019e-05	768.9	722.44	712.66	649.11	694.46	832.74	678.52	657.33	1196.6	1145.3	2010.3	-0.0107495	0.910227	0.0408501	1.1285	6.47931e-82	81.1885
ENSG00000131149.19	GSE1	protein_coding	10737	9.36316e-05	-9.36316e-05	0.00023086	0.000128614	0.000128614	0.000128598	177.81	169.24	194.29	133.44	136.56	186.18	118.03	114.83	144.8	152.73	447.56	-0.22213	0.000430364	3.36616	0.671685	1.30318e-23	22.885
ENSG00000136986.10	DERL1	protein_coding	3419	7.62455e-06	7.62455e-06	3.15816e-05	0.000128557	0.000128557	8.62205e-06	96.908	94.305	96.467	87.567	89.526	124.51	109.56	121.56	214.65	195.67	330.72	0.0293714	0.697378	0.156532	1.14578	4.46872e-31	30.3498
ENSG00000144730.18	IL17RD	protein_coding	8840	2.32877e-05	-2.32877e-05	4.42255e-05	0.000128539	0.000128539	0.00011947	0.9285	0.44891	0.80165	0.49391	0.47886	0.98008	0.27742	0.44235	0.81927	0.82759	4.2907	-0.368231	1	0	1.50495	0.0489334	1.31039
ENSG00000152944.9	MED21	protein_coding	2697	3.69965e-05	3.69965e-05	7.3358e-05	0.00012845	0.00012845	1.41126e-05	59.346	49.537	52.004	49.029	61.938	113.93	127.3	118.89	204.38	198.62	343	0.164391	0.369916	0.431897	1.03012	1.41469e-24	23.8493
ENSG00000113916.18	BCL6	protein_coding	4403	6.14883e-05	-6.14883e-05	3.17072e-05	0.000128336	0.000128336	3.19541e-06	173	171.17	151.56	141.8	131.42	160.3	182.97	166.46	275.24	260.19	488.06	-0.19204	0.0349535	1.45651	0.934933	3.76156e-31	30.4246
ENSG00000186019.11	AC021092.1	lncRNA	5880	3.20583e-05	-3.20583e-05	0.000112504	0.00012829	0.00012829	4.77649e-05	1.9543	1.631	0.95412	1.1668	1.2183	2.1611	2.1896	2.3751	5.611	6.82	9.0894	-0.449894	0.936925	0.0282952	1.76117	6.57575e-06	5.18205
ENSG00000118689.15	FOXO3	protein_coding	5424	6.30742e-05	-6.30742e-05	0.000116604	0.000128251	0.000128251	4.39924e-05	49.736	46.215	50.845	36.396	40.163	50.263	43.631	42.123	63.152	65.492	138.68	-0.186766	0.18767	0.726605	0.903521	1.59332e-14	13.7977
ENSG00000145414.9	NAF1	protein_coding	2382	1.286e-05	1.286e-05	2.27059e-05	0.000128216	0.000128216	5.79777e-05	55.822	56.227	55.162	56.56	47.436	48.981	68.979	67.307	117.23	115.23	173.3	0.0345385	0.754464	0.122362	1.08893	1.61271e-16	15.7924
ENSG00000132388.12	UBE2G1	protein_coding	4147	5.7096e-05	5.7096e-05	0.000119368	0.000128177	0.000128177	4.89308e-05	141.25	131.02	123.68	133.48	142.52	149.03	162.33	165.15	305.56	306.24	419.36	0.158989	0.124134	0.906108	1.21967	1.00611e-62	61.9974
ENSG00000101557.15	USP14	protein_coding	5771	0.000127347	0.000127347	0.000103165	0.000128131	0.000128131	9.4354e-05	98.754	98.848	94.707	115.32	113.36	96.382	141.72	145.39	257.92	267.86	322.99	0.351352	1.70291e-05	4.76881	1.1906	2.42139e-66	65.6159
ENSG00000140455.17	USP3	protein_coding	6522	3.69326e-05	-3.69326e-05	7.50901e-05	0.000128123	0.000128123	4.90209e-05	50.298	51.161	43.417	41.314	42.788	73.063	85.167	80.684	150.77	152.97	212.01	-0.130352	0.320148	0.49465	1.19165	5.49316e-50	49.2602
ENSG00000183044.12	ABAT	protein_coding	6493	1.13226e-05	-1.13226e-05	1.9176e-05	0.000128119	0.000128119	2.93588e-05	12.304	12.631	11.414	10.759	10.933	11.742	7.2706	7.7431	15.533	15.649	27.691	-0.0602955	0.804039	0.0947228	1.37166	5.39299e-10	9.26817
ENSG00000167720.13	SRR	protein_coding	3189	4.73849e-06	-4.73849e-06	4.81549e-05	0.000128108	0.000128108	1.12741e-05	40.581	43.554	37.037	37.749	36.555	46.548	39.604	37.837	79.234	75.45	116.78	-0.0376524	0.88612	0.0525075	1.31725	5.90308e-20	19.2289
ENSG00000180957.18	PITPNB	protein_coding	3489	2.42615e-05	2.42615e-05	0.000117682	0.000128098	0.000128098	6.50524e-05	156.13	148.52	133.63	142.21	145.5	140.88	188.72	190.21	318.82	338.91	457.58	0.0573353	0.787324	0.103846	1.11334	1.30505e-48	47.8844
ENSG00000141034.10	GID4	protein_coding	5076	9.49554e-05	-9.49554e-05	1.84623e-05	0.000128073	0.000128073	2.16419e-05	29.645	30.555	25.362	20.705	21.041	35.275	33.819	37.528	62.303	65.925	100.34	-0.387446	0.0167625	1.77566	1.16238	5.33267e-20	19.2731
ENSG00000165512.5	ZNF22	protein_coding	2003	4.935e-05	4.935e-05	1.99051e-05	0.000128032	0.000128032	1.13871e-05	250.38	216.61	235.87	226.85	245.48	287.21	268.74	310.97	476.21	497	803.07	0.155326	0.211942	0.673784	1.06415	2.82891e-34	33.5484
ENSG00000114439.19	BBX	protein_coding	12276	4.61758e-05	-4.61758e-05	6.19199e-05	0.00012801	0.00012801	1.67418e-05	50.035	47.008	42.646	39.479	40.239	64.789	69.72	73.218	98.261	99.59	205.57	-0.143857	0.174136	0.759111	0.786746	2.01615e-27	26.6955
ENSG00000141298.19	SSH2	protein_coding	11194	2.20393e-05	2.20393e-05	8.76309e-05	0.00012795	0.00012795	2.38894e-05	107.3	106.94	113.66	102.25	101.32	153.92	207.47	202.46	285.49	305.52	528.94	0.0666914	0.482037	0.316919	0.845752	1.68284e-47	46.774
ENSG00000170191.5	NANP	protein_coding	3700	3.62216e-05	3.62216e-05	2.08419e-05	0.000127949	0.000127949	3.04918e-05	17.747	17.965	18.993	17.363	19.89	25.758	30.323	36.839	52.849	53.679	91.395	0.200458	0.462035	0.335325	0.9813	4.96822e-10	9.3038
ENSG00000124160.12	NCOA5	protein_coding	3208	0.000199491	0.000199491	0.000119143	0.00012793	0.00012793	9.35748e-05	99.444	97.622	128.68	139.41	138.35	90.564	109.13	102.04	238.3	228.39	249.44	0.63554	7.68006e-12	11.1146	1.4633	2.95171e-55	54.5299
ENSG00000165240.20	ATP7A	protein_coding	9087	0.000101509	-0.000101509	3.03474e-05	0.000127898	0.000127898	2.58369e-05	10.719	11.609	8.9034	7.2072	7.2744	14.619	15.248	17.951	21.932	22.364	50.576	-0.483407	0.0179472	1.746	0.732308	1.23443e-06	5.90853
ENSG00000010818.10	HIVEP2	protein_coding	10307	0.000135185	-0.000135185	2.75492e-05	0.000127886	0.000127886	4.93859e-06	59.753	58.17	52.626	39.88	41.386	48.025	59.245	61.84	84.554	83.362	164.76	-0.397168	5.18266e-06	5.28545	0.789584	3.85017e-22	21.4145
ENSG00000123106.10	CCDC91	protein_coding	6558	0.000101659	-0.000101659	3.11973e-05	0.000127882	0.000127882	9.68116e-06	24.156	23.6	20.126	15.218	17.826	27.303	21.689	28.536	46.015	45.16	72.859	-0.392491	0.0203706	1.691	1.17554	3.6413e-16	15.4387
ENSG00000185305.11	ARL15	protein_coding	3478	2.82807e-05	-2.82807e-05	0.000176405	0.000127865	0.000127865	5.23024e-05	14.868	11.505	8.7445	9.2358	11.89	22.087	18.509	18.953	27.841	28.28	66.991	-0.18433	0.634364	0.197661	0.900939	2.34979e-05	4.62897
ENSG00000136868.11	SLC31A1	protein_coding	4596	2.45476e-05	2.45476e-05	3.30433e-05	0.000127845	0.000127845	6.93546e-05	36.373	33.098	35.656	35.692	31.032	33.429	38.152	41.69	80.248	77.939	100.21	0.082634	0.684795	0.164439	1.30362	1.63011e-26	25.7878
ENSG00000135597.18	REPS1	protein_coding	5129	4.37038e-05	-4.37038e-05	2.21758e-05	0.000127841	0.000127841	4.02778e-05	119.92	110.58	106.16	94.004	97.326	112.16	130.41	124.92	229.32	217.55	329.85	-0.129037	0.270991	0.567045	1.12634	1.41594e-46	45.849
ENSG00000162377.6	COA7	protein_coding	3882	0.00014329	0.00014329	7.4954e-05	0.000127823	0.000127823	0.000217002	55.819	50.601	54.08	68.929	65.008	45.827	84.967	77.275	236.38	228.87	143.83	0.471681	9.57705e-05	4.01877	1.83947	4.17588e-90	89.3793
ENSG00000260920.2	AL031985.3	lncRNA	2350	4.15369e-05	-4.15369e-05	5.5234e-05	0.000127796	0.000127796	0.000116577	11.875	11.68	8.7954	9.0242	7.621	7.1277	13.827	17.353	30.248	33.207	38.883	-0.358955	0.423815	0.372823	1.33952	3.34827e-07	6.47518
ENSG00000156052.11	GNAQ	protein_coding	6430	1.41313e-05	1.41313e-05	7.28152e-05	0.00012779	0.00012779	6.87302e-05	39.444	37.39	34.9	34.679	37.272	59.197	75.325	80.362	135.99	143.7	187.31	0.0445969	0.64974	0.187261	1.16242	1.58006e-43	42.8013
ENSG00000164663.14	USP49	protein_coding	10984	4.74006e-05	-4.74006e-05	0.000129976	0.00012773	0.00012773	0.000116113	126.51	123.59	131.53	104.43	105.12	114.95	89.753	87.425	99.171	105.28	320.72	-0.114972	0.121426	0.915689	0.52466	2.50043e-12	11.602
ENSG00000114850.6	SSR3	protein_coding	4095	8.51163e-05	-8.51163e-05	0.000166459	0.000127697	0.000127697	5.73872e-05	209.39	194.14	155.24	153.15	151.08	183.36	236.25	244.18	394.65	421.36	585.09	-0.267304	0.00106344	2.97329	1.08182	4.32055e-56	55.3645
ENSG00000164181.14	ELOVL7	protein_coding	4555	3.53694e-05	-3.53694e-05	2.06496e-05	0.000127649	0.000127649	2.68749e-05	1.9822	2.3232	1.6206	1.4378	1.3583	2.0289	2.692	2.2075	3.2388	5.2942	11.896	-0.479848	0.919481	0.0364572	1.11873	0.0250446	1.60129
ENSG00000196505.11	GDAP2	protein_coding	9488	5.26908e-05	-5.26908e-05	9.9951e-05	0.000127611	0.000127611	4.11625e-05	10.612	9.8638	7.9047	7.8229	7.619	25.203	23.973	26.848	33.303	34.727	79.07	-0.267051	0.230664	0.63702	0.737492	2.52443e-09	8.59784
ENSG00000213793.5	ZNF888	protein_coding	3892	4.15946e-05	4.15946e-05	4.58553e-05	0.000127582	0.000127582	6.60537e-05	11.81	13.17	13.656	13.702	12.801	16.77	13.705	16.65	37.906	38.917	43.032	0.228058	0.449542	0.34723	1.65469	1.34349e-17	16.8718
ENSG00000102349.18	KLF8	protein_coding	9279	0.000104781	-0.000104781	0.000102081	0.000127566	0.000127566	1.21562e-05	0.53074	0.89098	0.63643	0.23527	0.070186	0.37348	0.59466	0.42142	0.83832	1.5769	3.4506	-2.06331	0.471476	0.32654	1.5693	0.0256096	1.5916
ENSG00000180257.13	ZNF816	protein_coding	2341	6.79974e-05	-6.79974e-05	3.47178e-05	0.00012755	0.00012755	0.000125743	20.453	21.613	16.523	14.654	13.492	28.374	32.213	28.874	85.134	94.679	74.172	-0.437765	0.157167	0.80364	1.87698	1.75346e-28	27.7561
ENSG00000158470.5	B4GALT5	protein_coding	4608	0.000147164	0.000147164	8.93728e-05	0.000127481	0.000127481	4.65081e-05	69.29	68.321	67.539	89.134	79.781	74.831	89.808	93.225	156.18	157.71	231.97	0.436986	5.44337e-05	4.26413	1.09586	3.07719e-35	34.5118
ENSG00000174306.21	ZHX3	protein_coding	12325	3.29767e-07	3.29767e-07	1.16815e-05	0.000127448	0.000127448	2.00327e-05	15.828	15.589	15.405	14.119	14.452	19.495	17.609	19.127	26.377	30.756	55.454	0.00318599	1	0	0.953639	3.43405e-14	13.4642
ENSG00000157764.13	BRAF	protein_coding	14119	1.77771e-05	-1.77771e-05	4.61467e-06	0.00012735	0.00012735	4.8857e-06	36.063	36	34.068	32.205	30.374	67.991	80.159	87.637	107.13	117.64	229.71	-0.0626272	0.609251	0.215203	0.738909	4.78595e-23	22.32
ENSG00000139354.11	GAS2L3	protein_coding	6878	5.77354e-05	-5.77354e-05	2.02468e-05	0.000127314	0.000127314	8.47837e-05	13.525	12.261	11.419	9.2499	10.226	23.346	15.421	16.569	22.931	23.992	59.157	-0.26631	0.246188	0.608732	0.869752	1.9441e-07	6.71128
ENSG00000131023.13	LATS1	protein_coding	7583	2.18687e-05	-2.18687e-05	8.34541e-05	0.000127217	0.000127217	3.60616e-05	39.689	34.801	32.709	30.927	33.194	52.252	71.634	69.837	104.03	110.31	178.96	-0.0774538	0.508926	0.293345	0.917516	1.66402e-27	26.7788
ENSG00000157240.4	FZD1	protein_coding	6795	6.21159e-06	-6.21159e-06	7.83666e-05	0.000127119	0.000127119	6.48839e-05	14.213	15.233	12.167	13.356	12.268	12.325	14.166	16.442	28.856	30.545	39.436	-0.0585155	0.734414	0.134059	1.27249	1.22523e-15	14.9118
ENSG00000163513.19	TGFBR2	protein_coding	4588	0.000345298	-0.000345298	9.27027e-05	0.000127084	0.000127084	0.000187986	158.92	157.78	105.68	67.023	72.464	183.3	82.182	86.326	102.37	102.47	376.96	-1.04336	4.7472e-36	35.3236	0.599353	6.41182e-09	8.19302
ENSG00000078403.17	MLLT10	protein_coding	6459	5.37813e-05	-5.37813e-05	1.39194e-05	0.00012707	0.00012707	2.2581e-05	65.191	60.62	57.784	49.684	52.128	64.654	87.707	85.536	128.16	120.15	224.79	-0.165871	0.198284	0.702712	0.838083	6.39899e-22	21.1939
ENSG00000164054.15	SHISA5	protein_coding	3915	4.86615e-05	4.86615e-05	1.09793e-05	0.000126975	0.000126975	5.64626e-05	72.471	79.232	75.044	80.137	71.363	56.063	56.22	55.934	124.22	111.29	145.45	0.140151	0.348033	0.45838	1.38915	4.52155e-33	32.3447
ENSG00000166411.14	IDH3A	protein_coding	5764	0.000154276	0.000154276	7.74485e-06	0.000126924	0.000126924	0.000140616	27.388	27.539	30.583	36.954	36.156	24.25	37.973	40.317	85.999	85.321	81.058	0.553404	2.41297e-05	4.61745	1.44724	5.46686e-41	40.2623
ENSG00000168843.14	FSTL5	protein_coding	4840	3.75939e-05	3.75939e-05	6.61393e-05	0.000126898	0.000126898	1.21329e-06	21.594	21.181	19.949	19.975	23.749	34.25	26.601	26.546	47.495	57.663	81.267	0.170433	0.385121	0.414403	1.30168	4.70889e-18	17.3271
ENSG00000164684.13	ZNF704	protein_coding	14377	1.7148e-05	-1.7148e-05	8.18259e-05	0.000126756	0.000126756	0.00012464	12.084	12.421	12.959	10.195	11.46	16.632	35.352	36.64	55.692	60.064	72.088	-0.0385958	1	0	1.00261	8.16938e-32	31.0878
ENSG00000057252.13	SOAT1	protein_coding	7064	5.44963e-05	5.44963e-05	4.9599e-05	0.000126741	0.000126741	2.25883e-05	32.534	29.774	30.012	32.405	31.484	50.122	65.44	65.162	93.601	97.735	169.87	0.175975	0.173728	0.760131	0.868938	1.57837e-22	21.8018
ENSG00000147548.17	NSD3	protein_coding	14190	6.13586e-05	-6.13586e-05	3.56042e-05	0.000126606	0.000126606	1.94244e-05	57.959	54.324	50.357	44.154	46.056	68.709	88.183	90.387	126.12	129.37	230.4	-0.17607	0.0454319	1.34264	0.834648	4.76236e-39	38.3222
ENSG00000125835.18	SNRPB	protein_coding	1148	0.000191371	0.000191371	1.46317e-05	0.000126496	0.000126496	0.000158769	629.66	672.34	728.41	862.79	841.86	635.45	665.43	592.68	552.82	581.1	69.726	0.529721	1.61186e-12	11.7927	0.168784	0.258287	0.587897
ENSG00000127124.16	HIVEP3	protein_coding	12689	6.59922e-05	6.59922e-05	7.28118e-05	0.000126476	0.000126476	2.82463e-06	11.406	11.676	12.938	12.928	11.984	9.6501	13.19	12.459	16.446	18.364	35.637	0.251595	0.129348	0.888241	0.758867	1.32043e-07	6.87928
ENSG00000176407.18	KCMF1	protein_coding	7976	3.74549e-05	3.74549e-05	3.46045e-05	0.000126475	0.000126475	9.21067e-05	28.677	29.894	27.95	28.387	29.476	30.56	39.587	40.412	81.15	79.46	91.866	0.123103	0.328231	0.483821	1.32357	1.02371e-43	42.9898
ENSG00000138795.10	LEF1	protein_coding	4333	3.94271e-05	3.94271e-05	8.04011e-05	0.000126465	0.000126465	3.95892e-05	978.34	988.05	1042.8	962.88	958.77	1085.2	935.56	913.93	1409.7	1352	2806.9	0.107049	0.0727784	1.138	0.896941	2.91188e-61	60.5358
ENSG00000119401.10	TRIM32	protein_coding	3761	2.26293e-05	-2.26293e-05	2.82288e-05	0.000126451	0.000126451	2.87271e-05	52.305	55.043	51.738	46.27	45.541	84.159	57.381	56.441	108.26	106.48	181.53	-0.0843664	0.635435	0.196929	1.23435	2.75626e-27	26.5597
ENSG00000075651.16	PLD1	protein_coding	9129	0.000236961	-0.000236961	9.6853e-05	0.000126402	0.000126402	1.54194e-05	5.5445	5.3975	2.8463	1.2982	1.7121	4.8718	3.8952	5.6909	7.9333	7.7764	16.053	-1.72459	5.9979e-08	7.222	1.02627	0.000117606	3.92957
ENSG00000084676.15	NCOA1	protein_coding	7848	1.40466e-05	-1.40466e-05	7.92959e-05	0.000126361	0.000126361	2.11723e-05	34.897	35.733	36.307	31.95	30.081	33.56	40.31	40.786	61.18	64.045	107.3	-0.0460357	0.790774	0.101948	0.944632	2.07487e-20	19.683
ENSG00000125827.9	TMX4	protein_coding	6135	5.08743e-05	-5.08743e-05	1.31326e-05	0.000126292	0.000126292	0.000118486	43.526	44.47	39.274	36.245	33.863	52.158	36.975	38.334	43.766	46.021	139.99	-0.186579	0.138896	0.857311	0.571206	8.53287e-06	5.0689
ENSG00000119280.17	C1orf198	protein_coding	4527	5.65484e-05	5.65484e-05	7.08651e-05	0.00012626	0.00012626	1.47004e-05	29.01	29.074	32.939	30.174	32.081	34.449	28.711	24.186	50.009	48.422	82.914	0.240097	0.136219	0.865764	1.2165	1.58073e-15	14.8011
ENSG00000130227.17	XPO7	protein_coding	5013	8.37678e-05	8.37678e-05	1.90547e-05	0.000126223	0.000126223	1.23404e-05	131.37	128.97	131.35	140.29	137.32	180.66	180.76	169.16	305.32	296.36	476.23	0.233154	0.00537722	2.26944	1.10087	8.03591e-53	52.095
ENSG00000135446.17	CDK4	protein_coding	2820	0.000195918	0.000195918	3.22327e-05	0.000126153	0.000126153	0.000165374	190.65	206.74	227.21	271.06	259.35	286.95	280.02	283.87	267	259.24	31.267	0.557848	2.71664e-11	10.566	0.218537	0.0341308	1.46685
ENSG00000144218.19	AFF3	protein_coding	11687	4.07446e-05	-4.07446e-05	9.04922e-05	0.000126097	0.000126097	4.96664e-05	5.1971	5.6592	5.811	3.976	4.7366	5.4364	9.1279	9.5119	12.761	14.189	23.435	-0.177514	0.537845	0.269343	0.849028	7.74036e-07	6.11124
ENSG00000197771.12	MCMBP	protein_coding	4240	0.000174435	0.000174435	8.53359e-06	0.000126077	0.000126077	6.0774e-05	123.83	123.23	135.87	159.39	158.51	165.38	182.77	188.01	356.42	354.48	451.52	0.504213	1.80215e-10	9.74421	1.25706	1.15728e-72	71.9366
ENSG00000163590.14	PPM1L	protein_coding	11969	6.45272e-05	-6.45272e-05	4.2081e-05	0.000126007	0.000126007	1.09573e-05	15.818	15.003	13.297	11.543	12.052	21.571	25.304	27.443	37.874	39.006	70.684	-0.245851	0.117606	0.92957	0.860658	3.89891e-16	15.4091
ENSG00000147138.2	GPR174	protein_coding	5411	2.24121e-05	2.24121e-05	4.71793e-05	0.000125892	0.000125892	0.000143307	7.4834	6.9061	8.0217	7.2621	7.2214	13.663	20.282	26.222	50.167	52.229	48.021	0.148943	0.686704	0.16323	1.45343	1.39215e-22	21.8563
ENSG00000084733.11	RAB10	protein_coding	3448	0.000107883	0.000107883	3.44936e-05	0.000125855	0.000125855	4.79554e-05	203.69	199.01	206.21	218.89	234.02	230.17	231.15	240.27	454.63	455.71	593.45	0.309217	7.21277e-05	4.1419	1.26721	3.16645e-75	74.4994
ENSG00000104765.16	BNIP3L	protein_coding	4007	0.000223965	-0.000223965	1.66183e-06	0.000125775	0.000125775	0.00010983	235.7	203.19	183.27	119.63	139.04	247.79	128.68	141.08	204.1	204.55	498.55	-0.62374	1.45288e-11	10.8378	0.916525	1.54428e-26	25.8113
ENSG00000197111.15	PCBP2	protein_coding	3887	2.58908e-05	-2.58908e-05	8.9482e-06	0.000125742	0.000125742	2.56985e-05	166.33	164.46	155.27	139.77	145.26	298.53	224.76	226.21	520.8	463.84	616.78	-0.0747377	0.508093	0.294057	1.44535	2.70084e-78	77.5685
ENSG00000229267.3	SNHG31	lncRNA	2731	8.1442e-07	8.1442e-07	0.00011813	0.000125721	0.000125721	7.74201e-05	2.0037	2.7851	3.8923	1.7129	3.1001	2.5379	4.7144	3.8864	10.215	12.204	15.602	0.146786	1	0	1.70259	5.80466e-05	4.23622
ENSG00000152700.14	SAR1B	protein_coding	8336	2.93542e-05	-2.93542e-05	4.8842e-05	0.000125718	0.000125718	7.02631e-05	17.986	17.217	15.55	14.217	15.234	20.302	25.153	29.352	46.98	51.032	64.853	-0.117973	0.462519	0.33487	1.16257	2.24323e-22	21.6491
ENSG00000004468.13	CD38	protein_coding	5611	4.70034e-05	4.70034e-05	6.8327e-06	0.000125672	0.000125672	1.52596e-05	67.193	65.833	66.517	65.975	67.609	163.47	166.08	170.24	244.33	242.85	474.28	0.146135	0.1989	0.701366	0.852619	1.74259e-34	33.7588
ENSG00000171451.14	DSEL	protein_coding	9163	1.99503e-05	-1.99503e-05	9.03853e-05	0.000125622	0.000125622	6.47943e-05	6.0614	6.1715	4.8015	4.9011	5.2595	14.057	12.111	11.279	16.1	16.412	39.943	-0.127656	0.670374	0.173683	0.794127	4.28631e-06	5.36792
ENSG00000173451.7	THAP2	protein_coding	5129	0.000103472	-0.000103472	9.948e-05	0.000125531	0.000125531	9.2504e-05	10.029	8.4463	6.2175	4.9252	5.5869	17.23	8.726	14.268	15.742	17.222	44.082	-0.675863	0.0291477	1.5354	0.832318	0.00119418	2.92293
ENSG00000157216.15	SSBP3	protein_coding	3598	1.19398e-05	1.19398e-05	6.06557e-05	0.000125469	0.000125469	9.52827e-05	45.473	42.647	40.048	40.565	41.45	45.27	57.424	47.043	128.3	108.14	121.98	0.0360337	0.841715	0.074835	1.49968	1.07898e-28	27.967
ENSG00000070770.9	CSNK2A2	protein_coding	6379	2.5204e-05	-2.5204e-05	2.47506e-05	0.000125403	0.000125403	1.09893e-05	122.07	118.82	111.56	102.42	105.21	142.43	161.18	155.35	228.62	259.79	418.69	-0.0743013	0.482319	0.316665	0.943478	5.53587e-35	34.2568
ENSG00000135211.6	TMEM60	protein_coding	775	6.8866e-06	-6.8866e-06	3.10689e-05	0.000125396	0.000125396	1.59063e-05	55.426	54.192	49.149	47.082	49.159	69.311	56.167	66.314	121.14	129.01	192.59	-0.0478708	1	0	1.34568	3.68749e-09	8.43327
ENSG00000175105.7	ZNF654	protein_coding	6338	0.000119485	-0.000119485	1.48442e-05	0.000125339	0.000125339	8.60842e-05	36.477	32.767	30.795	22.684	24.096	67.529	45.561	50.063	64.54	68.573	164.26	-0.42679	0.00225108	2.64761	0.794097	4.01547e-13	12.3963
ENSG00000143401.15	ANP32E	protein_coding	4333	0.000118298	0.000118298	0.000122092	0.000125265	0.000125265	1.34754e-05	193.66	159.28	173.29	184.61	222.75	194.09	221.3	251.53	339.24	346.37	612.64	0.34675	0.130319	0.884991	0.853346	2.18593e-29	28.6604
ENSG00000278768.2	BACE1-AS	lncRNA	919	5.55179e-05	-5.55179e-05	1.85237e-05	0.000125261	0.000125261	1.67981e-05	35.13	30.587	30.845	20.701	25.157	34.568	34.691	37.687	57.791	58.378	126.23	-0.381926	0.532262	0.273875	0.999624	0.000461771	3.33557
ENSG00000100625.9	SIX4	protein_coding	6403	1.48932e-05	-1.48932e-05	5.25183e-05	0.000125253	0.000125253	2.35638e-06	2.8202	3.4604	3.228	2.7763	2.3902	6.6753	7.0856	7.2412	10.892	12.78	22.925	-0.137304	1	0	1.04152	2.99772e-05	4.52321
ENSG00000130508.11	PXDN	protein_coding	7370	5.36703e-05	-5.36703e-05	9.91697e-06	0.000125136	0.000125136	4.43368e-05	131.12	128.6	121.23	106.09	105.99	100.16	78.695	78.904	116.9	127.46	243.22	-0.152027	0.057179	1.24276	0.950486	3.23099e-30	29.4907
ENSG00000227507.2	LTB	protein_coding	894	9.19761e-05	9.19761e-05	3.82205e-05	0.000125134	0.000125134	0.00020033	781.32	760.16	768.9	842.11	824.26	217.73	290.09	291.18	243.93	271.56	24.519	0.252831	0.0017632	2.7537	0.144345	0.62323	0.205352
ENSG00000205808.7	PLPP6	protein_coding	2866	1.60395e-06	1.60395e-06	4.41006e-05	0.000125129	0.000125129	9.20786e-05	25.393	24.808	26.066	22.634	22.951	32.044	15.188	17.347	27.516	30.348	67.632	0.000962329	1	0	1.14649	1.81041e-06	5.74222
ENSG00000105369.10	CD79A	protein_coding	1096	0.000277296	0.000277296	0.000194976	0.000125104	0.000125104	0.000291897	987.55	1035.8	1410.9	1636.4	1465.6	743.6	1480.1	1413.9	1542.8	1356.5	119.33	0.757647	1.03519e-24	23.985	0.321725	0.000239961	3.61986
ENSG00000156171.14	DRAM2	protein_coding	2314	0.000170503	-0.000170503	0.000105542	0.000125065	0.000125065	4.35601e-05	86.076	78.315	59.463	43.262	51.504	81.871	54.58	62.525	96.56	101.76	191.16	-0.656541	1.54704e-05	4.8105	1.07621	1.78969e-13	12.7472
ENSG00000119729.12	RHOQ	protein_coding	4568	7.16011e-05	-7.16011e-05	9.11795e-05	0.000125012	0.000125012	1.39786e-05	13.716	11.945	9.5667	8.1926	9.3382	8.9775	8.4555	8.0712	13.741	15.244	28.361	-0.411819	0.148336	0.828754	1.12881	2.55569e-05	4.59249
ENSG00000240891.8	PLCXD2	protein_coding	8008	4.87965e-05	-4.87965e-05	6.22383e-05	0.000124927	0.000124927	7.24274e-05	6.1498	5.4098	4.6828	3.8555	4.7575	6.2029	8.4982	7.7431	15.676	16.884	20.914	-0.287309	0.402033	0.395739	1.32259	1.56773e-11	10.8047
ENSG00000101236.17	RNF24	protein_coding	7631	0.000168182	-0.000168182	0.000103915	0.000124875	0.000124875	1.38612e-05	24.811	25.785	23.642	13.813	16.258	31.563	28.522	28.989	46.575	46.16	84.045	-0.611381	4.48241e-05	4.34849	1.00733	8.60656e-18	17.0652
ENSG00000185009.12	AP3M1	protein_coding	5215	8.34951e-05	8.34951e-05	7.04667e-06	0.000124869	0.000124869	9.7133e-05	106.45	99.558	107.86	110.69	110.89	89.602	133.67	130.79	242.11	244.67	286.44	0.245095	0.00814406	2.08916	1.19855	7.40572e-61	60.1304
ENSG00000255455.2	AP003486.1	lncRNA	3895	2.17876e-05	-2.17876e-05	7.63609e-05	0.000124864	0.000124864	1.44804e-05	13.136	11.632	9.8551	10.569	9.5305	9.7872	15.583	15.203	19.007	22.887	43.758	-0.161156	0.602906	0.219751	0.762014	0.000908213	3.04181
ENSG00000100934.15	SEC23A	protein_coding	6131	2.37348e-05	-2.37348e-05	0.00019201	0.000124862	0.000124862	4.60251e-05	53.149	51.781	40.07	43.084	45.782	62.931	57.299	61.32	81.595	78.313	180.29	-0.0999993	0.487104	0.312378	0.748631	4.37131e-13	12.3594
ENSG00000166233.15	ARIH1	protein_coding	19293	2.27428e-05	-2.27428e-05	1.59896e-05	0.000124747	0.000124747	2.87972e-05	37.283	35.07	34.007	30.972	31.747	43.44	58.916	56.172	81.167	86.977	142.66	-0.0662975	0.58722	0.2312	0.865108	8.27887e-36	35.082
ENSG00000184939.16	ZFP90	protein_coding	6050	8.29372e-05	-8.29372e-05	9.13835e-05	0.000124643	0.000124643	3.37574e-05	56.89	52.201	54.662	41.032	41.82	49.644	54.824	58.355	93.283	97.5	144.19	-0.257321	0.0232442	1.63369	1.07059	5.41208e-28	27.2666
ENSG00000105186.16	ANKRD27	protein_coding	7516	7.92985e-05	7.92985e-05	6.46873e-05	0.000124591	0.000124591	2.22794e-06	47.942	48.311	52.486	54.108	49.13	62.017	52.614	57.527	94.36	93.985	154.47	0.242423	0.0308591	1.51062	1.0913	8.57848e-33	32.0666
ENSG00000188404.10	SELL	protein_coding	2408	0.000124459	0.000124459	6.72263e-05	0.000124584	0.000124584	0.000170871	21.588	29.939	30.901	36.782	32.995	29.983	53.213	48.021	129.88	124.56	98.804	0.582563	0.0148753	1.82754	1.64963	3.60406e-33	32.4432
ENSG00000113384.14	GOLPH3	protein_coding	2565	8.96466e-06	-8.96466e-06	5.19195e-05	0.000124563	0.000124563	5.17235e-06	138.77	140.14	127.09	117.57	131.39	149.07	136.48	122.83	228.08	240.01	361.62	-0.0243006	0.876297	0.0573488	1.17117	4.98793e-32	31.3021
ENSG00000138443.16	ABI2	protein_coding	23110	2.24139e-05	-2.24139e-05	4.13982e-07	0.000124543	0.000124543	3.24752e-06	27.265	24.484	24.915	22.064	22.939	34.891	34.939	36.258	54.332	54.602	97.164	-0.0620356	0.752751	0.123349	0.931394	2.47714e-38	37.606
ENSG00000069869.16	NEDD4	protein_coding	7860	2.88221e-05	2.88221e-05	6.38147e-05	0.000124515	0.000124515	4.39193e-05	26.455	25.034	27.649	25.513	24.816	42.548	36.817	36.318	51.087	55.777	112.37	0.107292	0.523523	0.281064	0.865047	2.59147e-15	14.5865
ENSG00000099795.7	NDUFB7	protein_coding	435	0.000149666	0.000149666	3.15162e-06	0.000124454	0.000124454	0.000202637	454.11	489.58	514.52	633.05	573.4	156.68	171.95	195.2	202.25	168.8	8.4929	0.496549	9.21793e-05	4.03537	0.333135	0.169364	0.771179
ENSG00000159388.6	BTG2	protein_coding	2625	5.15577e-05	-5.15577e-05	8.85707e-05	0.000124437	0.000124437	1.75957e-05	61.599	59.211	62.204	47.879	48.503	52.148	26.159	35.752	68.259	68.023	100.96	-0.185909	0.295531	0.529397	1.45243	1.17862e-15	14.9286
ENSG00000136536.15	MARCHF7	protein_coding	6535	9.76705e-05	-9.76705e-05	4.11711e-05	0.000124417	0.000124417	2.42951e-05	115.59	112.29	98.274	82.751	87.199	128.25	130.03	148.57	222.76	236.92	356.19	-0.283386	0.000534399	3.27213	1.03939	1.26991e-40	39.8962
ENSG00000171365.17	CLCN5	protein_coding	10861	3.58604e-05	3.58604e-05	2.40908e-05	0.000124412	0.000124412	1.87737e-05	5.4161	4.5063	4.9208	5.1686	5.0668	7.4453	9.2576	8.9495	12.892	15.817	25.013	0.183199	0.559137	0.252482	0.974506	7.37849e-08	7.13203
ENSG00000120071.14	KANSL1	protein_coding	6794	1.02202e-05	1.02202e-05	9.01582e-05	0.000124405	0.000124405	2.83887e-05	92.139	95.938	99.004	87.813	86.99	156.17	198.35	183.52	294.25	294.01	476.82	0.0351742	0.819512	0.0864446	0.942087	6.83554e-46	45.1652
ENSG00000143418.19	CERS2	protein_coding	3790	2.58471e-05	2.58471e-05	3.8306e-06	0.000124388	0.000124388	3.25293e-05	206.46	214.91	204.2	201.85	198.04	245.36	215.96	210.04	418.28	443.11	555.36	0.0652747	0.578974	0.237341	1.33397	8.77809e-82	81.0566
ENSG00000152749.8	GPR180	protein_coding	8774	6.95159e-06	-6.95159e-06	7.96896e-05	0.000124383	0.000124383	4.3305e-05	23.044	19.071	19.014	17.275	20.635	39.63	34.798	39.601	48.089	53.796	111.92	-0.0142742	1	0	0.769957	1.54802e-11	10.8102
ENSG00000055332.18	EIF2AK2	protein_coding	10520	5.78901e-05	5.78901e-05	6.15606e-05	0.000124339	0.000124339	2.87317e-05	68.27	57.903	61.216	63.322	64.661	82.411	121.74	128.82	160.79	168.58	302.81	0.160134	0.131131	0.882295	0.712051	1.33094e-26	25.8758
ENSG00000007237.18	AC005747.1	protein_coding	9786	0.000175218	0.000175218	0.000249891	0.00012433	0.00012433	3.69305e-05	65.59	65.22	92.36	85.695	85.416	68.525	75.055	76.378	127.07	134.81	189.41	0.527908	4.60376e-13	12.3369	1.10798	1.25336e-51	50.9019
ENSG00000143226.14	FCGR2A	protein_coding	1762	8.90329e-05	-8.90329e-05	9.99166e-05	0.000124315	0.000124315	0.000104879	12.733	14.452	7.3735	7.6108	5.9138	15.079	4.1754	4.4385	12.94	10.918	31.87	-0.86302	0.0528923	1.27661	1.78779	0.000454555	3.34241
ENSG00000058804.12	NDC1	protein_coding	4428	0.000119722	0.000119722	6.68998e-05	0.0001243	0.0001243	1.91684e-05	105.1	99.329	102.56	116.56	120.23	172.18	179.44	204.75	295.01	312.45	493.81	0.351741	0.000103715	3.98416	0.9779	5.92039e-35	34.2276
ENSG00000214106.9	PAXIP1-AS2	lncRNA	8537	4.33017e-05	-4.33017e-05	2.47317e-06	0.000124271	0.000124271	5.83446e-05	20.351	21.731	18.919	17.9	15.715	15.426	19.103	20.285	34.751	35.072	48.238	-0.18188	0.392801	0.405828	1.14331	1.18374e-18	17.9267
ENSG00000083844.10	ZNF264	protein_coding	12543	0.000160119	-0.000160119	8.48891e-05	0.000124182	0.000124182	0.000128853	8.8342	7.6986	5.8146	4.2517	4.5172	20.906	15.006	15.543	16.146	17.973	56.846	-0.77614	0.0001087	3.96377	0.476699	0.00110382	2.9571
ENSG00000196247.11	ZNF107	protein_coding	7416	2.23347e-06	2.23347e-06	6.97527e-05	0.000124139	0.000124139	6.52934e-06	90.167	73.89	86.679	75.906	74.162	141.83	108.8	121.05	213.08	220.39	315.84	0.0114285	0.964084	0.0158853	1.23241	1.12492e-63	62.9489
ENSG00000183853.18	KIRREL1	protein_coding	8133	6.8654e-05	-6.8654e-05	1.08298e-05	0.000123998	0.000123998	5.31861e-06	22.606	23.624	21.021	17.026	18.217	25.425	22.389	24.658	37.565	40.346	67.078	-0.251205	0.115469	0.937533	1.04438	2.30699e-16	15.637
ENSG00000112531.17	QKI	protein_coding	16912	7.9918e-05	-7.9918e-05	6.68379e-05	0.000123957	0.000123957	8.37937e-05	20.093	17.814	15.958	14.273	14.152	22.882	37.557	37.655	58.541	61.78	81.496	-0.275662	0.0193452	1.71343	0.995726	2.22789e-37	36.6521
ENSG00000197077.13	KIAA1671	protein_coding	11792	5.77195e-05	-5.77195e-05	0.000109941	0.000123957	0.000123957	0.000167263	4.6636	3.8981	3.0299	3.0679	2.8995	3.4777	1.5598	1.3738	1.8653	2.1829	8.7932	-0.381615	0.335849	0.473856	0.783636	0.0548976	1.26045
ENSG00000134779.15	TPGS2	protein_coding	9620	0.000139332	0.000139332	2.9235e-05	0.000123954	0.000123954	5.29202e-05	50.368	50.67	56.016	61.433	60.386	64.124	63.731	62.482	133.25	121.71	155.71	0.41053	1.66756e-06	5.77792	1.33327	8.53343e-60	59.0689
ENSG00000205208.5	C4orf46	protein_coding	3367	1.13994e-05	-1.13994e-05	0.000100323	0.000123943	0.000123943	4.75875e-05	117.5	117.96	102.34	96.422	112.96	142.38	132.01	140.03	186.34	171.89	407.81	-0.0302383	0.856852	0.0670943	0.715158	3.83266e-13	12.4165
ENSG00000133678.14	TMEM254	protein_coding	2594	1.44796e-05	1.44796e-05	7.91546e-05	0.000123943	0.000123943	9.36238e-05	22.993	24.605	26.181	24.165	21.215	21.376	28.362	21.104	63.181	55.153	61.241	0.0737427	0.791177	0.101726	1.58132	3.30549e-15	14.4808
ENSG00000101138.12	CSTF1	protein_coding	4354	7.95614e-05	7.95614e-05	1.41127e-06	0.000123904	0.000123904	1.29075e-05	59.32	54.838	60.357	60.597	64.691	83.84	72.518	68.898	132.08	137.47	194.25	0.273331	0.0208778	1.68031	1.24924	5.01634e-37	36.2996
ENSG00000166401.15	SERPINB8	protein_coding	5913	2.31696e-05	2.31696e-05	2.65328e-05	0.000123857	0.000123857	6.20704e-06	3.6554	3.2997	3.2958	3.6392	3.4694	3.2235	2.3848	3.59	5.6704	7.0569	11.33	0.1711	0.740813	0.130292	1.40218	0.000183638	3.73604
ENSG00000150510.16	FAM124A	protein_coding	6266	4.30104e-05	4.30104e-05	2.04861e-06	0.000123801	0.000123801	3.70404e-05	3.4931	3.0083	3.44	4.0812	3.2739	3.1341	2.9353	4.2793	8.3047	6.8323	11.831	0.3185	0.477803	0.320751	1.38305	3.68477e-05	4.43359
ENSG00000091436.17	MAP3K20	protein_coding	10271	8.23095e-05	8.23095e-05	4.69821e-05	0.000123761	0.000123761	3.01866e-05	50.399	50.711	54.794	53.44	55.766	53.648	67.332	69.998	101.09	105.34	169.46	0.251309	0.00487175	2.31231	0.905647	1.81033e-32	31.7422
ENSG00000121957.14	GPSM2	protein_coding	8894	8.88192e-05	8.88192e-05	8.03151e-05	0.000123724	0.000123724	2.79587e-05	17.842	17.847	20.816	20.583	20.32	19.677	22.197	21.481	27.957	29.216	63.304	0.337391	0.0206632	1.6848	0.706814	1.67132e-07	6.77694
ENSG00000119402.17	FBXW2	protein_coding	9118	1.89847e-05	1.89847e-05	2.68299e-05	0.000123721	0.000123721	1.5241e-05	58.693	55.491	54.631	53.836	53.462	60.433	72.955	79.584	103.29	113.49	193.57	0.0503539	0.78772	0.103628	0.824023	1.03127e-22	21.9866
ENSG00000132326.12	PER2	protein_coding	6458	2.16757e-05	-2.16757e-05	3.31362e-05	0.000123717	0.000123717	4.37047e-05	28.682	28.881	28.119	24.967	24.404	34.523	32.753	32.351	41.577	47.663	98.892	-0.0806509	0.812925	0.0899494	0.772547	6.17272e-09	8.20952
ENSG00000261801.6	LOXL1-AS1	lncRNA	5730	0.000132966	-0.000132966	1.11247e-05	0.000123701	0.000123701	0.000105249	10.075	9.0033	7.4205	4.7896	5.0577	7.5601	5.4568	5.9469	6.9282	7.3296	24.2	-0.815202	0.00374991	2.42598	0.63907	0.0352381	1.45299
ENSG00000156531.16	PHF6	protein_coding	8084	8.88542e-05	8.88542e-05	5.95355e-05	0.00012368	0.00012368	1.8443e-05	62.172	60.83	61.144	62.535	72.625	123.32	114.44	120.86	169.99	181.8	329.38	0.275059	0.00678532	2.16843	0.897595	8.37337e-36	35.0771
ENSG00000085449.15	WDFY1	protein_coding	4605	6.99067e-05	-6.99067e-05	8.63353e-05	0.000123656	0.000123656	6.04472e-05	53.116	50.556	42.704	37.722	41.508	51.425	45.533	48.159	58.248	63.253	147.24	-0.248734	0.100406	0.998242	0.692122	1.26312e-07	6.89856
ENSG00000180694.14	TMEM64	protein_coding	5601	8.48728e-05	-8.48728e-05	0.000171197	0.000123629	0.000123629	0.000109435	13.042	10.569	7.5914	6.9044	8.5462	20.625	11.165	12.367	17.528	17.125	46.92	-0.475153	0.0793555	1.10042	0.875353	4.57541e-05	4.33957
ENSG00000069956.12	MAPK6	protein_coding	5113	9.95384e-05	9.95384e-05	8.78562e-06	0.000123539	0.000123539	9.72278e-05	33.283	33.115	34.592	40.074	36.492	35.584	50.841	59.872	98.207	100.37	118.93	0.346858	0.0165114	1.78222	1.15918	2.54992e-26	25.5935
ENSG00000138814.17	PPP3CA	protein_coding	5132	7.86503e-05	-7.86503e-05	6.64495e-05	0.000123534	0.000123534	3.98091e-05	72.345	67.209	59.435	50.499	56.026	71.693	77.294	73.039	133.23	141.71	188.75	-0.250631	0.0251919	1.59874	1.18945	3.08243e-38	37.5111
ENSG00000196428.12	TSC22D2	protein_coding	11238	0.000105174	-0.000105174	0.000153375	0.000123508	0.000123508	1.92525e-05	17.505	17.067	12.454	10.989	12.749	20.045	25.368	22.468	29.311	32.164	66.472	-0.403472	0.00977426	2.00992	0.680796	2.32587e-08	7.63342
ENSG00000143457.11	GOLPH3L	protein_coding	3164	0.000158396	-0.000158396	0.00016853	0.000123404	0.000123404	8.14006e-06	85.262	77.239	55.9	47.016	51.87	66.266	64.913	61.618	106.14	111.07	173.98	-0.577788	9.74553e-06	5.01119	1.09823	9.38077e-20	19.0278
ENSG00000159658.12	EFCAB14	protein_coding	5683	1.65503e-05	-1.65503e-05	9.09477e-06	0.000123351	0.000123351	1.63059e-05	85.936	83.445	81.729	73.151	75.634	102.35	109.5	108.72	169.87	182.37	282.57	-0.0471026	0.823185	0.0845025	1.00869	6.68855e-37	36.1747
ENSG00000126267.11	COX6B1	protein_coding	1416	0.000144805	0.000144805	1.11582e-06	0.000123303	0.000123303	0.000128454	257.56	296.83	292.35	347.11	326.55	316.13	315.21	296.27	268.8	228.29	36.005	0.422864	9.27259e-05	4.0328	0.0206836	1	0
ENSG00000244462.8	RBM12	protein_coding	5929	0.000168943	0.000168943	5.9048e-05	0.000123263	0.000123263	5.23871e-05	102.67	103.46	106.23	132.76	125.77	182.56	218.7	219.06	378.71	377.62	517.55	0.467666	3.64118e-09	8.43876	1.10708	6.20814e-73	72.207
ENSG00000172869.14	DMXL1	protein_coding	11231	6.06153e-05	-6.06153e-05	3.21361e-05	0.000123254	0.000123254	8.86683e-05	26.042	26.854	22.978	20.993	20.324	63.308	50.659	55.758	63.96	63.21	172.83	-0.215353	0.0711135	1.14805	0.574481	2.11007e-10	9.6757
ENSG00000120742.11	SERP1	protein_coding	4236	7.03529e-05	-7.03529e-05	0.000144102	0.000123218	0.000123218	1.15811e-05	295.69	283.23	235.81	212.03	248.99	233.44	221.3	230.39	350.81	335.95	620.62	-0.189504	0.033441	1.47572	0.922603	3.51768e-38	37.4537
ENSG00000136854.21	STXBP1	protein_coding	7701	7.45883e-05	-7.45883e-05	2.33938e-05	0.0001232	0.0001232	1.36088e-05	23.804	23.876	20.513	17.9	17.421	22.051	18.868	17.99	31.209	32.3	54.53	-0.292055	0.0787182	1.10392	1.10362	2.46929e-15	14.6074
ENSG00000166912.17	MTMR10	protein_coding	5683	9.01388e-05	-9.01388e-05	3.07877e-05	0.000123194	0.000123194	4.69343e-05	48.192	47.251	40.942	34.243	35.525	39.333	33.875	35.878	48.238	49.681	107.13	-0.312073	0.0138022	1.86005	0.806696	3.90092e-10	9.40883
ENSG00000078967.13	UBE2D4	protein_coding	4334	9.975e-05	9.975e-05	7.112e-05	0.000123146	0.000123146	0.000116268	15.908	17.168	16.01	20.22	20.737	18.258	24.331	23.201	54.34	57.018	52.907	0.449794	0.0312704	1.50487	1.54689	5.56081e-25	24.2549
ENSG00000170365.10	SMAD1	protein_coding	4093	9.75051e-05	9.75051e-05	2.72122e-05	0.000123067	0.000123067	9.75085e-05	36.899	35.308	40.976	39.469	46.7	40.218	53.325	50.635	109.38	105.72	115.41	0.393606	0.0100122	1.99947	1.36803	5.23996e-34	33.2807
ENSG00000114744.9	COMMD2	protein_coding	3573	5.66973e-06	5.66973e-06	5.4018e-05	0.000123063	0.000123063	4.04362e-05	59.345	51.83	51.981	48.181	54.863	52.861	51.82	58.317	104.13	100.78	140.21	0.028561	0.904075	0.0437955	1.21261	3.27189e-23	22.4852
ENSG00000132122.12	SPATA6	protein_coding	5153	4.96297e-05	-4.96297e-05	4.30145e-05	0.000123046	0.000123046	5.85938e-05	11.469	11.744	9.512	8.594	8.6572	16.701	13.088	13.876	19.312	20.087	46.076	-0.28745	0.304909	0.515829	0.864364	4.00153e-05	4.39777
ENSG00000169047.5	IRS1	protein_coding	9602	0.000103506	-0.000103506	7.26085e-07	0.000123025	0.000123025	7.36646e-06	12.48	10.849	10.117	7.6651	7.6981	9.9855	11.748	10.937	15.392	17.355	32.319	-0.463504	0.0189511	1.72237	0.847998	8.24813e-07	6.08364
ENSG00000114933.16	INO80D	protein_coding	14431	2.42871e-05	-2.42871e-05	3.95825e-05	0.000122921	0.000122921	3.04124e-05	15.035	12.031	13.77	11.454	11.801	45.228	65.044	60.503	84.442	92.942	151.25	-0.0803926	0.696923	0.156815	0.816828	6.96443e-26	25.1571
ENSG00000174579.4	MSL2	protein_coding	5391	2.7152e-05	-2.7152e-05	2.70022e-06	0.000122917	0.000122917	1.88762e-05	96.021	93.915	90.811	78.154	86.012	125.78	138.74	134.29	179.07	191.19	373.9	-0.0708855	0.709746	0.148897	0.757579	4.57923e-22	21.3392
ENSG00000092203.15	TOX4	protein_coding	4963	3.39816e-05	3.39816e-05	1.6893e-05	0.000122894	0.000122894	5.71831e-05	67.587	69.298	66.396	66.294	67.054	97.992	81.779	79.015	188.95	188.85	200.64	0.102893	0.425364	0.37124	1.55102	1.07917e-75	74.9669
ENSG00000113328.19	CCNG1	protein_coding	2894	7.26122e-05	-7.26122e-05	0.000107791	0.000122878	0.000122878	2.3702e-05	192.29	168.43	151.72	128.99	154.82	225.73	191.3	223.14	375.19	391.74	535.91	-0.207474	0.103749	0.984015	1.20461	5.58987e-45	44.2526
ENSG00000165480.16	SKA3	protein_coding	2859	0.000120225	0.000120225	3.69756e-05	0.000122863	0.000122863	8.4222e-05	102.4	93.807	109.89	121.08	111.16	150.11	136.17	152.21	339.26	341.28	333.73	0.383671	0.000814904	3.08889	1.5556	1.75946e-72	71.7546
ENSG00000119777.20	TMEM214	protein_coding	3270	0.000135602	-0.000135602	0.000122245	0.000122807	0.000122807	1.38475e-05	126.59	126.21	94.361	84.118	83.448	98.032	65.434	59.45	127.31	131.58	187.55	-0.45276	8.75285e-06	5.05785	1.37105	7.64151e-33	32.1168
ENSG00000164576.12	SAP30L	protein_coding	6276	5.81418e-07	-5.81418e-07	2.67258e-05	0.000122789	0.000122789	3.08097e-05	35.486	36.832	35.521	33.443	31.961	41.138	35.754	33.823	50.134	58.889	103.41	-0.00368791	0.818096	0.0871958	0.965866	4.892e-14	13.3105
ENSG00000182957.16	SPATA13	protein_coding	9617	9.60652e-05	9.60652e-05	7.9076e-06	0.00012277	0.00012277	1.97082e-05	33.314	32.461	34.94	36.644	37.144	36.156	37.422	42.462	61.473	66.267	102.24	0.30597	0.00514391	2.28871	0.993803	2.37489e-23	22.6244
ENSG00000107341.5	UBE2R2	protein_coding	4367	2.5434e-05	-2.5434e-05	3.74799e-05	0.00012262	0.00012262	2.69326e-05	159.13	168.49	148.41	136.62	145.4	156.6	167.49	148.77	282.12	271.83	400.77	-0.0761005	0.478492	0.320126	1.128	8.34389e-44	43.0786
ENSG00000196586.16	MYO6	protein_coding	9733	7.55973e-05	-7.55973e-05	8.87377e-05	0.000122613	0.000122613	0.00013494	20.661	20.93	16.382	15.765	14.787	22.076	13.039	14.004	16.039	17.093	52.23	-0.30377	0.0422186	1.3745	0.610016	0.000175059	3.75681
ENSG00000052723.11	SIKE1	protein_coding	5501	3.23087e-05	-3.23087e-05	0.000119799	0.000122589	0.000122589	2.08051e-05	59.982	54.705	48.04	45.297	51.44	67.409	82.028	77.99	101.76	100.19	218.4	-0.10691	0.372304	0.429103	0.65455	1.0746e-11	10.9688
ENSG00000073849.15	ST6GAL1	protein_coding	6378	5.09771e-05	5.09771e-05	5.07335e-05	0.00012252	0.00012252	3.79743e-05	70.309	69.53	74.351	70.021	71.936	89.383	83.437	88.286	159.86	168.23	214.9	0.161842	0.115996	0.935557	1.25134	2.96213e-55	54.5284
ENSG00000134278.15	SPIRE1	protein_coding	6170	1.54027e-05	1.54027e-05	9.79385e-05	0.0001225	0.0001225	1.25771e-05	6.7402	5.5206	4.9771	5.8633	5.8053	6.9274	6.8563	6.1566	12.303	12.867	20.318	0.0667202	0.833738	0.0789706	1.27132	3.70287e-07	6.43146
ENSG00000197961.11	ZNF121	protein_coding	7266	5.67357e-05	-5.67357e-05	8.46782e-05	0.000122489	0.000122489	2.52993e-05	78.435	73.549	64.736	59.875	62.069	116.93	163.61	175.98	212.9	238.37	406.86	-0.178003	0.0708202	1.14984	0.727337	3.31816e-22	21.4791
ENSG00000134504.14	KCTD1	protein_coding	4203	9.72653e-05	-9.72653e-05	8.47317e-05	0.000122482	0.000122482	5.79042e-05	15.428	15.264	14.753	10.24	8.9871	16.216	16.337	12.892	34.909	34.555	39.555	-0.53306	0.0404644	1.39293	1.5706	1.30585e-15	14.8841
ENSG00000251615.3	AC104825.1	lncRNA	3150	5.34772e-05	5.34772e-05	0.000155555	0.000122436	0.000122436	0.000195334	6.08	7.8737	10.499	9.0095	7.9597	4.9508	13.624	13.655	33.21	34.493	26.037	0.427703	0.291171	0.535851	1.62938	2.71461e-13	12.5663
ENSG00000134046.12	MBD2	protein_coding	5484	8.59658e-05	8.59658e-05	1.53004e-05	0.00012243	0.00012243	8.54788e-05	61.265	59.458	62.188	64.716	67.69	66.88	75.686	82.714	161.8	160.48	176.82	0.273085	0.0137642	1.86125	1.34202	2.60175e-54	53.5847
ENSG00000151247.12	EIF4E	protein_coding	11212	0.00010014	0.00010014	4.54878e-05	0.000122404	0.000122404	7.34696e-05	10.273	8.819	9.8495	11.516	11.385	13.085	19.959	22.072	32.704	33.64	46.79	0.401067	0.0179747	1.74534	0.975403	7.85759e-17	16.1047
ENSG00000104290.11	FZD3	protein_coding	13754	1.28145e-06	1.28145e-06	7.16823e-05	0.000122375	0.000122375	0.000102116	4.7344	4.0393	3.8213	3.8093	4.1668	15.538	11.233	11.21	13.262	15.169	39.396	0.000331678	1	0	0.658709	1.9039e-05	4.72035
ENSG00000213463.5	SYNJ2BP	protein_coding	6534	0.000105699	0.000105699	4.03142e-05	0.000122329	0.000122329	6.88239e-05	37.435	35.732	37.508	41.525	43.207	32	57.8	56.341	76.562	85.302	124.69	0.351379	0.00285498	2.5444	0.821837	1.05111e-15	14.9784
ENSG00000247556.6	OIP5-AS1	lncRNA	11676	6.73116e-05	-6.73116e-05	4.60423e-05	0.000122308	0.000122308	5.95557e-05	144.6	128.16	122.2	106.23	112.14	199.56	192.02	202.95	224.36	250.28	581.06	-0.181039	0.0211991	1.67368	0.582439	3.41425e-18	17.4667
ENSG00000147164.12	SNX12	protein_coding	2584	7.47437e-05	7.47437e-05	7.94325e-05	0.000122302	0.000122302	0.00010728	53.047	55.415	50.279	59.863	58.472	59.905	70.23	72.206	163.6	163.58	156.41	0.267013	0.091487	1.03864	1.51758	1.87633e-39	38.7267
ENSG00000115839.17	RAB3GAP1	protein_coding	6246	0.000153373	-0.000153373	5.55251e-05	0.000122287	0.000122287	6.55536e-05	114.94	113.83	104.29	72.749	81.589	108.56	90.011	93.104	119.04	122.33	282.1	-0.428467	6.05088e-07	6.21818	0.716281	2.76849e-17	16.5578
ENSG00000135842.17	NIBAN1	protein_coding	7095	3.07774e-05	-3.07774e-05	1.17893e-05	0.000122284	0.000122284	7.41646e-05	52.599	55.326	51.106	44.527	47.272	49.089	40.7	37.714	50.66	53.466	125.7	-0.0931246	0.479196	0.319487	0.727882	2.65398e-10	9.5761
ENSG00000100852.13	ARHGAP5	protein_coding	10894	2.44492e-06	-2.44492e-06	6.44276e-05	0.000122253	0.000122253	3.36098e-05	33.779	28.049	28.731	26.251	29.92	92.519	88.131	100.09	156.1	180.6	232.53	-9.40735e-05	0.818413	0.0870274	1.15573	3.53293e-44	43.4519
ENSG00000177981.11	ASB8	protein_coding	4297	5.2762e-06	5.2762e-06	1.87992e-05	0.000122195	0.000122195	4.29741e-05	37.949	37.326	37.588	33.966	35.617	42.476	38.095	36.531	80.277	79.011	96.867	0.0265046	0.901668	0.0449535	1.41275	1.83074e-29	28.7374
ENSG00000171310.11	CHST11	protein_coding	6119	1.04981e-05	-1.04981e-05	7.48631e-05	0.000122155	0.000122155	8.49405e-05	66.175	68.528	69.053	60.141	59.708	66.547	98.191	95.401	168.77	168.27	208.9	-0.0277392	0.842862	0.0742437	1.1184	1.05984e-46	45.9748
ENSG00000107566.14	ERLIN1	protein_coding	3551	6.74835e-05	6.74835e-05	9.71842e-07	0.000122136	0.000122136	2.44176e-05	61.331	63.699	63.362	68.152	63.915	83.443	75.622	69.375	114.36	112.55	209.67	0.220489	0.11339	0.945425	0.965386	1.18438e-17	16.9265
ENSG00000139292.13	LGR5	protein_coding	4670	0.000162504	0.000162504	4.78659e-05	0.000122089	0.000122089	0.00034048	8.4365	6.5856	10.938	12.622	13.876	4.3289	28.226	26.555	63.067	70.902	32.066	0.954293	0.000174183	3.75899	1.60858	2.00957e-31	30.6969
ENSG00000166348.18	USP54	protein_coding	6747	9.75568e-05	9.75568e-05	6.32226e-05	0.000122027	0.000122027	4.60446e-05	16.423	16.028	19.081	19.83	19.112	21.145	24.262	25.253	43.294	43.895	61.218	0.403643	0.013426	1.87205	1.1339	2.63131e-18	17.5798
ENSG00000119900.9	OGFRL1	protein_coding	8452	0.000104198	-0.000104198	9.0264e-05	0.000121998	0.000121998	0.000158941	32.824	27.389	24.35	20.183	22.23	53.919	27.492	30.403	33.672	36.034	114.7	-0.367125	0.00935338	2.02903	0.584633	4.42421e-06	5.35416
ENSG00000148672.9	GLUD1	protein_coding	2970	5.18414e-05	5.18414e-05	5.00493e-05	0.000121944	0.000121944	3.70577e-05	146.56	135.29	136.7	138.82	146.59	173.86	163.49	156.68	319.17	308.36	402.7	0.157409	0.201305	0.696145	1.28971	1.88977e-53	52.7236
ENSG00000119446.14	RBM18	protein_coding	4873	7.27108e-05	-7.27108e-05	0.000115076	0.000121922	0.000121922	3.25983e-05	34.754	32.506	25.752	24.96	24.323	26.076	27.553	28.774	50.091	49.321	72.883	-0.308578	0.0792965	1.10075	1.1373	6.50117e-16	15.187
ENSG00000187068.3	C3orf70	protein_coding	7058	3.05768e-05	3.05768e-05	1.97636e-05	0.000121906	0.000121906	0.000149079	0.81405	1.1245	1.0877	1.1488	1.1534	1.2275	2.3454	2.137	6.9928	7.6013	6.0021	0.393597	1	0	2.02251	2.48605e-09	8.60449
ENSG00000069020.18	MAST4	protein_coding	13862	2.7156e-05	2.7156e-05	3.11193e-05	0.000121903	0.000121903	4.09981e-07	4.3817	4.1272	3.8981	4.8146	3.4766	5.1251	6.2804	6.4075	8.727	9.1479	17.732	0.105386	0.724503	0.13996	0.812179	1.76306e-05	4.75373
ENSG00000105991.9	HOXA1	protein_coding	2219	1.23376e-05	-1.23376e-05	2.35476e-05	0.000121848	0.000121848	5.12177e-05	17.508	12.966	15.303	14.335	11.446	21.084	15.196	18.126	45.209	42.249	49.392	-0.101776	0.837472	0.0770299	1.70788	1.107e-12	11.9559
ENSG00000128567.17	PODXL	protein_coding	5981	8.13653e-05	8.13653e-05	3.71403e-05	0.000121808	0.000121808	5.47121e-06	44.189	40.694	42.556	46.668	45.678	44.326	49.818	44.458	68.707	77.287	124.4	0.261388	0.0362024	1.44126	0.949674	1.33915e-16	15.8732
ENSG00000090924.15	PLEKHG2	protein_coding	9384	1.89341e-05	1.89341e-05	0.000140707	0.0001218	0.0001218	2.56891e-05	85.223	86.621	94.68	85.344	76.653	71.891	71.018	62.387	91.527	104.93	186.77	0.0561461	0.621901	0.206279	0.876756	1.36309e-20	19.8655
ENSG00000107882.11	SUFU	protein_coding	6510	1.14644e-05	1.14644e-05	2.60481e-06	0.000121749	0.000121749	1.84399e-05	40.977	38.759	38.871	38.133	35.714	42.321	32.679	31.321	55.707	58.354	93.524	0.0298627	0.89863	0.0464193	1.15215	1.22309e-22	21.9125
ENSG00000183023.18	SLC8A1	protein_coding	22237	9.24711e-05	9.24711e-05	2.23483e-05	0.000121716	0.000121716	3.24676e-06	3.5804	3.9112	4.1163	4.6001	4.393	8.1819	8.547	9.6717	12.545	13.781	24.511	0.40577	0.0337793	1.47135	0.847423	1.11237e-10	9.95375
ENSG00000146776.14	ATXN7L1	protein_coding	7551	6.06689e-05	-6.06689e-05	3.38015e-05	0.000121712	0.000121712	9.85713e-05	9.2758	8.2773	7.3515	6.443	6.1667	7.4962	16.726	13.02	25.932	21.961	31.704	-0.337463	0.20359	0.691244	1.00886	1.35052e-08	7.8695
ENSG00000278129.2	ZNF8	protein_coding	7083	8.43918e-05	-8.43918e-05	5.74847e-06	0.000121692	0.000121692	2.3465e-05	32.177	28.574	27.514	21.134	23.998	58.143	57.821	55.523	79.073	83.587	158.28	-0.29036	0.054058	1.26714	0.83947	1.69318e-18	17.7713
ENSG00000170348.9	TMED10	protein_coding	4004	2.13872e-05	-2.13872e-05	0.000100131	0.000121681	0.000121681	1.46485e-05	280.98	273.79	242.18	229.38	253.73	261.24	271.02	284.75	425.26	454.62	703.76	-0.0600502	0.537921	0.269282	0.980284	3.71441e-47	46.4301
ENSG00000156273.16	BACH1	protein_coding	6581	9.68424e-05	-9.68424e-05	5.0742e-05	0.000121602	0.000121602	4.27265e-05	37.708	34.472	30.016	25.827	25.383	73.636	85.988	91.42	141.76	150.45	210.89	-0.355289	0.01137	1.94424	1.0372	3.38959e-37	36.4699
ENSG00000114354.14	TFG	protein_coding	2956	4.89664e-05	-4.89664e-05	5.32088e-05	0.000121591	0.000121591	5.05662e-05	141.33	128.88	118.87	110.14	108.73	95.549	115.32	115.84	215.15	182.14	274.29	-0.164137	0.162831	0.788263	1.10033	4.23135e-23	22.3735
ENSG00000021574.12	SPAST	protein_coding	5823	8.25933e-05	8.25933e-05	3.88339e-05	0.000121555	0.000121555	5.82593e-05	22.271	19.366	23.529	24.154	23.431	33.428	35.482	39.045	66.978	75.243	88.95	0.331741	0.042648	1.3701	1.24874	7.87476e-26	25.1038
ENSG00000088832.17	FKBP1A	protein_coding	2084	9.01612e-05	9.01612e-05	0.000101536	0.000121534	0.000121534	7.76201e-05	366.02	376.4	346.71	391.63	404.69	380.54	412.75	393.77	908.19	791.16	912.26	0.241436	0.00200521	2.69784	1.39446	2.99486e-64	63.5236
ENSG00000123416.15	TUBA1B	protein_coding	1695	0.000225906	0.000225906	1.25434e-05	0.000121524	0.000121524	9.87354e-05	1763.6	1853.5	1993.2	2524.6	2356.4	2347.9	1782.9	1715.1	5354.7	5048.6	3963.4	0.572937	8.4175e-21	20.0748	1.89113	1.83756e-247	246.736
ENSG00000154380.17	ENAH	protein_coding	14317	4.97515e-05	4.97515e-05	3.82816e-05	0.000121522	0.000121522	2.22514e-05	13.74	12.565	12.828	13.462	13.419	19.324	23.552	26.688	35.297	36.526	61.845	0.170765	0.239798	0.620154	0.832368	1.21791e-15	14.9144
ENSG00000173166.18	RAPH1	protein_coding	11748	1.44021e-05	1.44021e-05	7.23105e-06	0.0001215	0.0001215	1.08638e-05	0.46578	0.47854	0.45241	0.53093	0.44348	0.58998	0.52187	0.4755	1.3243	1.2455	2.9141	0.187938	1	0	1.68552	0.00383601	2.41612
ENSG00000146592.17	CREB5	protein_coding	9335	6.3661e-05	-6.3661e-05	0.000136285	0.000121462	0.000121462	0.00013804	1.7585	1.5941	0.79077	0.93543	0.87206	0.74249	2.036	2.8126	4.971	5.1086	5.6989	-0.751088	0.40636	0.391089	1.36914	3.81364e-05	4.41866
ENSG00000091039.17	OSBPL8	protein_coding	8627	1.64607e-05	1.64607e-05	6.85913e-05	0.000121422	0.000121422	9.90643e-05	47.381	40.978	41.654	38.355	45.747	104.78	75.615	84.826	94.179	100	262.71	0.067018	0.834461	0.0785938	0.59237	1.8921e-11	10.7231
ENSG00000115762.16	PLEKHB2	protein_coding	6433	7.724e-05	7.724e-05	4.69315e-05	0.000121396	0.000121396	3.60961e-05	59.458	60.043	58.385	63.217	63.931	76.857	71.764	68.514	136.81	138.24	175.96	0.229995	0.0256012	1.59174	1.29004	2.55856e-53	52.592
ENSG00000155592.16	ZKSCAN2	protein_coding	7327	9.19975e-05	-9.19975e-05	2.46851e-05	0.000121381	0.000121381	1.15934e-05	17.438	18.866	14.83	12.939	11.866	23.255	22.007	25.922	38.513	39.828	63.464	-0.407445	0.0262825	1.58033	1.02497	3.54148e-14	13.4508
ENSG00000100528.12	CNIH1	protein_coding	5089	1.96468e-05	1.96468e-05	0.00010256	0.000121323	0.000121323	2.5316e-05	71.72	67.257	61.677	63.611	67.314	100.67	83.609	94.073	132.09	138.27	250.17	0.0533063	0.880735	0.0551546	0.922418	7.00025e-23	22.1549
ENSG00000273033.2	LINC02035	lncRNA	5377	0.000100554	-0.000100554	1.53885e-05	0.000121288	0.000121288	2.33256e-05	6.3095	6.3347	5.3267	3.074	3.9363	7.1971	7.9815	10.805	15.016	14.714	26.109	-0.712783	0.0551965	1.25809	0.976771	7.71568e-05	4.11263
ENSG00000145780.8	FEM1C	protein_coding	5591	2.4074e-05	-2.4074e-05	5.70689e-05	0.00012127	0.00012127	1.23907e-05	29.9	26.794	24.927	24.153	23.646	55.373	65.904	66.543	93.17	99.253	167.71	-0.106634	0.587964	0.230649	0.856619	3.34913e-18	17.4751
ENSG00000245680.10	ZNF585B	protein_coding	5948	7.50987e-05	-7.50987e-05	2.57062e-05	0.000121262	0.000121262	0.000317876	5.0598	4.6702	3.8721	2.674	3.2847	2.4277	10.823	10.613	30.711	36.808	14.286	-0.569729	0.157403	0.802986	1.97283	6.37999e-28	27.1952
ENSG00000161298.18	ZNF382	protein_coding	11198	0.000175899	-0.000175899	4.37175e-05	0.000121199	0.000121199	6.04011e-06	3.6649	3.6029	2.2149	1.4482	1.105	3.7653	3.6683	4.7392	6.2759	7.4285	12.427	-1.36603	7.74792e-05	4.11082	1.01898	6.29821e-05	4.20078
ENSG00000069275.13	NUCKS1	protein_coding	6288	7.60642e-05	7.60642e-05	6.99685e-05	0.00012117	0.00012117	1.89381e-05	531.58	489.05	498.18	507.23	559.13	621.96	753.3	777.34	1052.8	1154	1862.1	0.202975	0.00219588	2.65839	0.845418	3.59355e-51	50.4445
ENSG00000139496.16	NUP58	protein_coding	9060	6.41904e-05	6.41904e-05	6.12238e-05	0.000121168	0.000121168	2.26161e-05	72.748	66.322	67.3	70.497	72.529	88.105	98.19	100.5	158.19	153.45	245.29	0.18006	0.0476621	1.32183	0.967515	1.23029e-42	41.91
ENSG00000170145.5	SIK2	protein_coding	9477	4.64622e-07	-4.64622e-07	9.3686e-05	0.000121145	0.000121145	1.71029e-05	32.276	34.022	28.789	28.301	31.645	38.092	44.509	42.323	64.617	68.562	109.31	-0.00539305	0.795558	0.0993281	0.93549	1.43057e-23	22.8445
ENSG00000134987.11	WDR36	protein_coding	6928	6.86456e-05	6.86456e-05	0.000122351	0.000121108	0.000121108	5.07767e-05	62.278	61.719	56.131	61.941	67.4	82.12	121.15	123.69	175.27	180.46	275.87	0.200547	0.0691296	1.16034	0.856804	5.47069e-33	32.262
ENSG00000164924.18	YWHAZ	protein_coding	6913	0.000127905	0.000127905	7.23168e-05	0.000121087	0.000121087	4.4304e-05	171.33	161.93	166.79	189.02	194.25	156.33	186.86	182.06	301.45	314.43	432.91	0.341668	1.37297e-07	6.86234	1.05747	8.48522e-64	63.0713
ENSG00000116138.13	DNAJC16	protein_coding	7791	1.53666e-05	1.53666e-05	2.14226e-05	0.000121085	0.000121085	3.34163e-05	20.684	19.355	19.367	18.293	19.686	27.43	36.435	35.564	52.848	55.298	87.061	0.0628927	0.766816	0.115309	0.905178	6.46955e-17	16.1891
ENSG00000114796.16	KLHL24	protein_coding	8787	0.000316972	-0.000316972	0.000128023	0.000121077	0.000121077	0.000148314	73.14	66.237	46.944	28.748	36.576	98.862	54.283	64.273	65.815	71.54	219.64	-0.955119	6.19377e-19	18.208	0.528845	7.52631e-07	6.12342
ENSG00000163512.14	AZI2	protein_coding	5792	9.02714e-05	-9.02714e-05	7.36794e-05	0.000121041	0.000121041	1.28099e-05	43.364	40.595	34.105	30.422	30.078	38.094	31.755	36.168	63.493	59.74	90.872	-0.332743	0.0120207	1.92007	1.17638	3.90727e-21	20.4081
ENSG00000163596.16	ICA1L	protein_coding	10477	2.72132e-05	2.72132e-05	3.47595e-05	0.000120973	0.000120973	2.37372e-05	4.7006	5.0503	5.2984	4.4948	5.5633	5.2373	6.1444	5.7584	10.369	9.9828	16.456	0.184307	0.541616	0.266308	1.09314	2.42865e-07	6.61464
ENSG00000163960.12	UBXN7	protein_coding	10712	8.33527e-05	-8.33527e-05	5.73109e-05	0.000120932	0.000120932	1.58993e-05	71.235	65.633	59.485	50.192	55.294	98.458	129.01	135.43	144.81	162.19	339.53	-0.236497	0.00950862	2.02188	0.532635	6.0606e-13	12.2175
ENSG00000162999.13	DUSP19	protein_coding	5369	5.55895e-05	-5.55895e-05	7.28591e-05	0.000120925	0.000120925	0.000135921	11.262	9.4854	8.1394	7.377	7.5812	19.472	11.647	12.798	14.388	14.635	49.085	-0.333555	0.258056	0.588287	0.564678	0.0152599	1.81645
ENSG00000153094.23	BCL2L11	protein_coding	7212	3.40517e-05	3.40517e-05	1.70003e-05	0.000120904	0.000120904	6.37672e-05	34.029	30.951	32.18	31.437	32.554	40.685	37.149	35.166	47.607	44.822	110.68	0.117087	0.443279	0.353323	0.673138	3.08347e-08	7.51096
ENSG00000119318.13	RAD23B	protein_coding	4619	0.000153373	0.000153373	2.84259e-05	0.000120898	0.000120898	9.32286e-05	199.26	195.88	208.78	239.08	240.25	172.19	212.9	226.16	436.06	424.48	465.18	0.418936	3.26708e-10	9.48584	1.28868	5.46523e-82	81.2624
ENSG00000198015.13	MRPL42	protein_coding	15643	1.64799e-05	1.64799e-05	0.000243696	0.000120886	0.000120886	2.33011e-05	27.407	22.282	19.329	21.691	24.48	51.213	59.847	63.958	72.961	77.149	163.97	0.0325714	1	0	0.595369	3.18803e-15	14.4965
ENSG00000163349.22	HIPK1	protein_coding	9275	5.68256e-05	-5.68256e-05	7.44703e-07	0.000120853	0.000120853	5.60186e-06	78.496	75.731	71.471	61.398	63.721	117.08	130.88	129.73	178.06	184.95	337.46	-0.161852	0.0746462	1.12699	0.796164	2.24271e-34	33.6492
ENSG00000157404.15	KIT	protein_coding	5153	0.000109862	-0.000109862	2.48392e-05	0.000120851	0.000120851	8.93313e-05	3.2388	3.3371	2.1775	1.1499	1.4534	4.5956	2.1416	3.5774	4.7369	4.3644	13.957	-1.1985	0.0589779	1.22931	0.98238	0.0245487	1.60997
ENSG00000136859.10	ANGPTL2	protein_coding	3426	6.44943e-05	6.44943e-05	6.08388e-05	0.000120788	0.000120788	0.000319212	28.67	29.826	32.665	33.499	30.51	23.266	79.634	79.57	215.78	234.18	98.92	0.271834	0.137425	0.861936	1.81669	1.26837e-80	79.8968
ENSG00000147168.12	IL2RG	protein_coding	1706	4.71714e-05	-4.71714e-05	4.56549e-05	0.000120746	0.000120746	1.62148e-05	352.5	364.04	313.97	295.78	288.98	419.14	278.16	270.47	657.85	591.15	742.49	-0.152376	0.161275	0.792433	1.50594	6.00665e-65	64.2214
ENSG00000115415.19	STAT1	protein_coding	7874	4.79671e-05	4.79671e-05	6.79117e-05	0.000120742	0.000120742	2.60388e-05	35.268	34.355	32.7	34.141	36.144	36.384	34.727	38.168	64.044	63.903	92.149	0.153396	0.248097	0.605379	1.12875	4.32742e-27	26.3638
ENSG00000215271.9	HOMEZ	protein_coding	5222	2.34694e-05	-2.34694e-05	4.14647e-05	0.000120682	0.000120682	1.99532e-05	26.668	27.358	26.067	24.964	20.391	36.058	30.76	29.418	49.568	49.605	87.113	-0.10991	0.506247	0.295638	1.03947	1.56586e-14	13.8052
ENSG00000154127.10	UBASH3B	protein_coding	6741	8.3984e-05	-8.3984e-05	5.33656e-05	0.000120668	0.000120668	5.13753e-05	591.44	585.26	564.31	445.52	480.88	712.12	554.43	571.8	782.18	857.65	1651.2	-0.205329	0.00040173	3.39607	0.859643	1.01076e-50	49.9954
ENSG00000105939.13	ZC3HAV1	protein_coding	8219	0.000166026	0.000166026	3.17129e-05	0.000120654	0.000120654	9.88736e-05	97.07	98.98	109.36	126.39	117.43	104.01	158.14	164.07	277.44	283.06	327.29	0.455687	1.73112e-09	8.76167	1.1165	7.42137e-74	73.1295
ENSG00000035403.17	VCL	protein_coding	6635	4.55411e-05	-4.55411e-05	0.000237486	0.000120652	0.000120652	0.000109823	55.627	54.576	39.518	42.35	46.623	40.915	60.616	58.177	115.1	116.67	121.2	-0.169258	0.162572	0.788955	1.28284	5.50324e-48	47.2594
ENSG00000169744.13	LDB2	protein_coding	3103	2.36929e-05	2.36929e-05	4.1341e-05	0.000120521	0.000120521	8.9602e-05	22.837	18.863	19.602	21.005	19.624	33.133	18.573	21.063	29.65	31.523	73.42	0.101363	0.753563	0.12288	0.942333	1.63819e-05	4.78564
ENSG00000168118.12	RAB4A	protein_coding	2789	2.49046e-05	2.49046e-05	1.71451e-05	0.000120481	0.000120481	0.000121436	27.664	24.189	27.103	25.383	26.036	31.893	44.625	48.672	98.099	102.01	96.61	0.126527	0.62782	0.202165	1.41767	1.23128e-24	23.9096
ENSG00000183722.9	LHFPL6	protein_coding	2024	3.29557e-05	-3.29557e-05	1.53809e-05	0.000120447	0.000120447	8.91786e-05	19.736	18.79	16.777	15.717	13.997	16.837	15.751	22.356	44.529	49.667	48.553	-0.233617	0.544551	0.263961	1.61805	5.53986e-11	10.2565
ENSG00000188725.8	SMIM15	protein_coding	2810	3.37502e-05	3.37502e-05	6.45659e-05	0.000120438	0.000120438	0.000120322	15.189	14.358	17.443	14.983	16.455	11.716	15.273	18.488	41.906	39.149	38.478	0.228457	0.492888	0.307251	1.5792	5.83237e-13	12.2342
ENSG00000106484.16	MEST	protein_coding	3929	0.000114317	0.000114317	7.75033e-05	0.000120426	0.000120426	0.000178482	31.266	35.266	31.865	40.958	39.533	42.926	51.806	44.36	159.55	155.17	90.895	0.417089	0.012136	1.91593	2.03107	5.00635e-76	75.3005
ENSG00000055917.15	PUM2	protein_coding	7079	4.07409e-05	4.07409e-05	1.3891e-05	0.000120393	0.000120393	1.86053e-05	154.79	145.1	152.5	145.78	149.04	244.53	239.04	240.84	344.06	344.76	643.17	0.115312	0.151442	0.819754	0.839577	6.60425e-46	45.1802
ENSG00000128394.17	APOBEC3F	protein_coding	4459	6.13417e-05	6.13417e-05	9.44818e-06	0.000120392	0.000120392	2.44253e-05	29.759	29.74	30.329	31.403	32.351	40.415	36.299	35.329	50.711	60.402	103.12	0.239962	0.163669	0.786035	0.951014	4.42883e-11	10.3537
ENSG00000165355.7	FBXO33	protein_coding	3930	0.000112425	0.000112425	7.36589e-05	0.000120317	0.000120317	4.37004e-05	24.993	22.972	23.968	29.917	30.16	44.826	43.993	41.221	85.18	85.493	106.73	0.46414	0.00922852	2.03487	1.32113	4.83377e-26	25.3157
ENSG00000149313.11	AASDHPPT	protein_coding	2776	6.45435e-05	6.45435e-05	0.000162393	0.000120302	0.000120302	4.72297e-05	89.787	78.267	73.287	82.348	94.779	89.261	93.421	109.47	173.25	183.99	240.62	0.213955	0.144192	0.841059	1.13235	1.18046e-24	23.9279
ENSG00000168439.16	STIP1	protein_coding	3452	0.000213169	0.000213169	4.78207e-05	0.000120276	0.000120276	0.000200637	331.62	342.86	358.57	470.69	429.48	276.25	406.18	386.12	342.52	333.52	42.88	0.557508	6.72406e-15	14.1724	0.0896861	0.776851	0.109662
ENSG00000162086.15	ZNF75A	protein_coding	3550	4.41456e-05	4.41456e-05	4.92751e-05	0.000120224	0.000120224	0.000146601	69.132	71.915	74.775	69.753	72.922	43.604	77.543	74.116	157.77	152.81	141.74	0.157106	0.267493	0.572687	1.35304	9.94956e-40	39.0022
ENSG00000105849.6	TWISTNB	protein_coding	3788	8.29617e-05	8.29617e-05	7.07355e-05	0.000120221	0.000120221	6.7119e-05	60.094	51.508	54.877	59.936	63.354	56.265	69.434	83.764	128.95	129.76	170.42	0.282185	0.0424907	1.37171	1.07215	1.49067e-21	20.8266
ENSG00000174705.13	SH3PXD2B	protein_coding	8288	1.19531e-05	-1.19531e-05	6.82133e-05	0.00012022	0.00012022	1.4865e-05	12.94	13.167	11.116	11.326	11.237	15.541	11.54	11.795	22.979	26.579	32.837	-0.0696912	0.656239	0.182938	1.40374	6.43207e-18	17.1916
ENSG00000171791.13	BCL2	protein_coding	7457	0.000205582	-0.000205582	2.69036e-05	0.000120186	0.000120186	3.20416e-06	206.53	201.6	166.19	120.28	131.83	232.91	277.81	287.29	362.19	380.55	711.8	-0.555431	4.7338e-17	16.3248	0.712094	1.15126e-33	32.9388
ENSG00000122566.21	HNRNPA2B1	protein_coding	6026	0.000213335	0.000213335	1.02494e-05	0.000120123	0.000120123	0.000232055	946.97	873.88	1029.3	1176.9	1251.3	649.96	1162.2	1246.4	1008.9	943.23	122.9	0.55535	3.61228e-26	25.4422	0.0153729	1	0
ENSG00000205269.6	TMEM170B	protein_coding	8788	8.0954e-05	-8.0954e-05	9.40039e-05	0.000120123	0.000120123	6.29046e-05	12.049	10.649	8.8367	7.204	8.8187	19.652	14.232	16.718	19.718	24.05	48.766	-0.364934	0.093673	1.02839	0.815376	1.07084e-06	5.97027
ENSG00000188312.14	CENPP	protein_coding	9199	5.47373e-05	5.47373e-05	4.73769e-05	0.000120093	0.000120093	3.85703e-05	15.734	15.602	16.884	17.019	15.788	20.406	26.792	26.052	38.053	44.183	62.919	0.207304	0.297039	0.527186	0.955717	3.40085e-15	14.4684
ENSG00000163788.14	SNRK	protein_coding	5430	1.04457e-05	1.04457e-05	1.82005e-05	0.000120092	0.000120092	1.04266e-05	29.829	27.771	27.515	27.109	26.326	37.974	42.792	40.534	62.736	65.469	107.32	0.031712	0.783406	0.106013	0.940237	2.34374e-15	14.6301
ENSG00000140718.21	FTO	protein_coding	16317	6.16575e-06	6.16575e-06	1.68629e-05	0.000120068	0.000120068	1.65148e-05	22.787	22.436	22.367	20.604	21.054	31.044	29.984	28.587	49.498	52.508	74.611	0.0216917	0.898049	0.0466999	1.11878	5.24794e-39	38.28
ENSG00000114030.13	KPNA1	protein_coding	7041	8.44962e-05	8.44962e-05	3.74096e-05	0.000120047	0.000120047	8.53235e-05	67.768	67.539	66.888	73.792	71.174	68.169	97.088	95.92	166.86	172.13	203.51	0.240237	0.0134345	1.87178	1.13075	7.06717e-53	52.1508
ENSG00000029364.12	SLC39A9	protein_coding	5576	0.00011449	-0.00011449	5.52098e-05	0.000119986	0.000119986	7.44679e-05	155.64	154.32	144.62	110.52	115.34	216.49	145.14	151.78	216.14	215.56	464.1	-0.316688	3.78822e-05	4.42156	0.857803	7.45574e-32	31.1275
ENSG00000152520.14	PAN3	protein_coding	5555	8.72619e-05	-8.72619e-05	3.62722e-05	0.000119983	0.000119983	4.05369e-07	164.11	159.01	141.28	121.1	125.62	219.18	259.58	264.68	348.34	359.29	657.26	-0.249268	0.00136488	2.8649	0.75061	1.80475e-33	32.7436
ENSG00000259330.3	INAFM2	protein_coding	2925	0.000111322	-0.000111322	0.000109025	0.000119975	0.000119975	3.12818e-05	30.587	29.395	20.997	17.486	19.371	33.372	21.589	25.401	42.734	41.964	74.772	-0.563476	0.00942743	2.02561	1.16606	5.52093e-09	8.25799
ENSG00000169375.16	SIN3A	protein_coding	11334	3.74948e-05	3.74948e-05	7.83365e-05	0.000119955	0.000119955	3.69231e-05	73.36	71.572	77.557	71.542	70.503	76.34	83.79	86.499	140.65	144.56	201.96	0.111367	0.217922	0.6617	1.06183	2.45622e-56	55.6097
ENSG00000108829.10	LRRC59	protein_coding	4351	0.000138243	0.000138243	0.000222853	0.00011995	0.00011995	0.000136344	199.21	197.69	169.52	238.33	218.91	143.63	184.03	179.36	417.12	451.56	352.71	0.345176	9.62925e-06	5.01641	1.57531	1.53026e-112	111.815
ENSG00000163608.15	NEPRO	protein_coding	4960	4.33548e-05	-4.33548e-05	8.40785e-07	0.000119946	0.000119946	5.08103e-05	57.037	53.538	51.732	44.453	46.48	43.203	47.589	55.862	84.634	94.071	120.81	-0.142625	0.243178	0.614076	1.10458	5.03434e-21	20.2981
ENSG00000103381.12	CPPED1	protein_coding	6202	2.38482e-05	-2.38482e-05	3.70609e-05	0.000119944	0.000119944	1.63237e-05	18.484	17.009	17.615	15.387	14.596	16.484	13.741	16.123	27.637	28.005	40.824	-0.103299	0.670531	0.173581	1.21375	1.11084e-12	11.9543
ENSG00000197622.13	CDC42SE1	protein_coding	3616	8.59941e-05	8.59941e-05	3.37961e-07	0.000119885	0.000119885	6.49144e-05	108.35	114.96	115.14	118.59	124.63	150.47	137.67	130.54	294.49	309.47	313.93	0.263801	0.00935605	2.02891	1.48961	1.48602e-76	75.828
ENSG00000013619.14	MAMLD1	protein_coding	5040	5.85801e-05	5.85801e-05	1.43645e-05	0.000119883	0.000119883	7.65386e-05	4.3428	4.0025	4.7455	5.3834	4.9102	4.6987	2.9195	2.6601	5.4818	4.516	13.585	0.442908	0.296156	0.52848	1.16199	0.00664077	2.17778
ENSG00000119636.16	BBOF1	protein_coding	3271	7.87911e-06	-7.87911e-06	1.87387e-05	0.00011971	0.00011971	4.57852e-05	5.1859	5.7627	4.7843	4.6718	4.6788	4.5911	5.2481	5.8065	13.777	10.603	17.996	-0.0856844	1	0	1.4591	6.02832e-05	4.2198
ENSG00000196323.14	ZBTB44	protein_coding	9710	3.00925e-05	-3.00925e-05	1.79036e-05	0.000119707	0.000119707	4.74382e-05	55.481	52.244	52.334	44.58	47.955	111.35	97.615	99.183	127.79	140.47	281.02	-0.079876	0.631533	0.199604	0.764513	1.18401e-24	23.9266
ENSG00000140199.12	SLC12A6	protein_coding	9268	2.03443e-05	2.03443e-05	1.09816e-05	0.0001197	0.0001197	4.09476e-05	24.266	22.265	23.449	22.041	22.416	28.481	27.784	28.028	34.788	38.65	79.565	0.0736442	0.664639	0.177414	0.71352	3.35762e-09	8.47397
ENSG00000136273.13	HUS1	protein_coding	3207	1.97058e-06	-1.97058e-06	0.000132747	0.000119698	0.000119698	3.79498e-05	26.788	25.264	20.256	23.242	23.353	39.983	47.411	49.469	79.876	79.082	118.35	-0.0199774	0.908742	0.0415596	1.03209	2.65806e-14	13.5754
ENSG00000147050.14	KDM6A	protein_coding	6599	7.6219e-05	-7.6219e-05	2.15217e-06	0.000119693	0.000119693	1.71258e-05	42.829	43.999	38.615	32.893	32.765	56.193	63.362	62.389	79.954	86.309	166.35	-0.262426	0.0392367	1.40631	0.720837	1.53266e-13	12.8146
ENSG00000127837.9	AAMP	protein_coding	2157	9.89687e-05	9.89687e-05	3.57827e-05	0.000119639	0.000119639	0.00014287	151.07	157.15	154.69	171.91	173	117.29	120.23	121.72	98.987	105.02	13.245	0.303155	0.00492847	2.30729	0.0716399	1	0
ENSG00000183508.5	TENT5C	protein_coding	5551	0.000161426	-0.000161426	0.000119339	0.000119583	0.000119583	0.000297235	6.9989	6.9106	6.6491	2.5844	3.109	20.81	3.8657	3.8241	4.6872	5.0277	29.683	-1.15021	0.00141033	2.85068	0.65523	0.0747487	1.1264
ENSG00000196092.14	PAX5	protein_coding	9582	4.84041e-05	4.84041e-05	0.000164368	0.000119575	0.000119575	8.43818e-06	383.82	389.78	445.78	384.9	389.89	423.04	370.72	366.64	564.32	641.17	973.15	0.142359	0.0144598	1.83984	1.02668	2.44072e-61	60.6125
ENSG00000198586.14	TLK1	protein_coding	6065	3.76315e-05	3.76315e-05	4.41765e-05	0.000119526	0.000119526	6.99047e-05	81.245	73.828	82.472	73.634	80.48	83.425	116.25	125.08	188.18	199.7	258.96	0.130086	0.322199	0.491876	1.00187	8.04752e-39	38.0943
ENSG00000145349.17	CAMK2D	protein_coding	7426	8.03363e-05	-8.03363e-05	9.68903e-05	0.000119517	0.000119517	2.85871e-05	37.764	34.468	29.583	25.156	29.248	41.379	41.115	41.9	53.965	59.183	114.42	-0.270499	0.0524846	1.27997	0.764265	3.10557e-12	11.5079
ENSG00000162437.14	RAVER2	protein_coding	4370	1.78348e-05	1.78348e-05	3.1106e-05	0.00011948	0.00011948	3.30397e-05	71.374	74.993	74.798	64.728	75.632	80.625	92.876	94.211	150.75	150.55	223.92	0.0790291	0.488527	0.311111	1.00553	1.35882e-28	27.8668
ENSG00000067715.14	SYT1	protein_coding	6314	8.38051e-05	-8.38051e-05	9.85951e-08	0.000119476	0.000119476	6.95575e-05	6.6731	7.7515	5.8924	4.396	4.5899	8.416	10.584	10.44	20.052	21.457	25.628	-0.541183	0.093673	1.02839	1.29943	2.12057e-11	10.6735
ENSG00000122707.12	RECK	protein_coding	4274	0.00010436	-0.00010436	7.2391e-05	0.000119453	0.000119453	1.57903e-05	33.992	30.021	25.355	20.431	22.475	29.866	36.866	41.302	52.028	57.311	97.676	-0.438693	0.0143402	1.84344	0.800552	1.66286e-08	7.77914
ENSG00000174628.16	IQCK	protein_coding	3517	1.21377e-05	1.21377e-05	9.06917e-05	0.00011945	0.00011945	8.89687e-05	10.347	11.848	8.6475	10.464	10.184	8.3757	10.982	10.165	26.618	22.496	26.821	0.0383867	0.889168	0.0510164	1.53589	1.00644e-09	8.99721
ENSG00000185477.5	GPRIN3	protein_coding	14882	0.000152657	0.000152657	0.00012271	0.000119437	0.000119437	6.17621e-05	0.99277	0.82219	0.89285	1.9279	1.9036	1.436	0.74154	0.90088	1.3879	1.9846	4.0216	1.21485	0.00255939	2.59186	1.35146	0.00231236	2.63595
ENSG00000175097.7	RAG2	protein_coding	2994	2.95661e-05	-2.95661e-05	7.78077e-05	0.000119432	0.000119432	5.32963e-05	673.31	649.58	679.5	548.21	605.46	839.38	553.3	576.16	898.59	924.55	1681.8	-0.0579108	0.54537	0.263308	1.00858	2.30903e-65	64.6366
ENSG00000165102.15	HGSNAT	protein_coding	5695	6.73956e-05	-6.73956e-05	1.05428e-05	0.000119418	0.000119418	5.34814e-05	11.434	12.194	10.058	8.1594	8.5195	10.446	9.4736	7.0625	12.481	12.608	28.111	-0.361653	0.164493	0.783852	0.923304	0.000360299	3.44334
ENSG00000117505.13	DR1	protein_coding	10085	3.80103e-05	3.80103e-05	7.44433e-05	0.000119393	0.000119393	2.83065e-06	61.638	56.827	56.01	54.426	62.478	82.301	83.772	85.358	119.69	132.11	217.18	0.119748	0.281955	0.54982	0.891632	7.12272e-32	31.1474
ENSG00000120837.8	NFYB	protein_coding	4165	5.84595e-05	5.84595e-05	1.65329e-05	0.000119368	0.000119368	2.70403e-05	38.823	34.142	37.432	37.589	39.873	42.297	38.419	43.724	73.032	75.985	104.31	0.224822	0.184388	0.734266	1.17562	2.16633e-19	18.6643
ENSG00000172888.12	ZNF621	protein_coding	8694	7.67823e-05	-7.67823e-05	1.40436e-05	0.000119331	0.000119331	7.58567e-06	12.966	12.172	10.664	9.6494	8.0526	11.028	16.219	15.035	18.697	21.598	39.718	-0.364317	0.0645497	1.19011	0.684802	2.24986e-05	4.64785
ENSG00000099940.12	SNAP29	protein_coding	4286	0.00011602	0.00011602	3.69944e-05	0.000119326	0.000119326	5.00049e-05	53.303	52.313	58.697	65.56	59.488	45.819	46.49	50.049	90.371	92.111	115.33	0.384829	0.00189927	2.72141	1.23572	2.38843e-26	25.6219
ENSG00000157741.15	UBN2	protein_coding	16253	7.03175e-05	-7.03175e-05	9.23748e-05	0.000119304	0.000119304	4.5415e-06	19.392	17.234	15.242	13.451	14.766	33.938	42.814	43.444	51.954	57.299	108.06	-0.237588	0.0545872	1.26291	0.658482	3.63835e-15	14.4391
ENSG00000174989.13	FBXW8	protein_coding	4864	3.88996e-05	-3.88996e-05	7.01058e-05	0.000119263	0.000119263	1.91812e-05	57.825	59.49	58.46	49.498	47.866	48.331	54.452	53.175	84.264	84.786	134.19	-0.127849	0.374154	0.42695	0.96986	9.57964e-19	18.0187
ENSG00000086189.10	DIMT1	protein_coding	2999	5.8435e-05	5.8435e-05	5.59027e-06	0.000119096	0.000119096	6.02861e-05	37.769	32.97	37.512	37.748	38.545	43.719	51.721	48.057	103.57	86.013	117.44	0.247719	0.214581	0.668409	1.24607	1.73585e-17	16.7605
ENSG00000189114.8	BLOC1S3	protein_coding	2557	5.89963e-06	-5.89963e-06	4.84355e-05	0.00011908	0.00011908	3.77577e-06	22.577	21.986	19.747	18.539	21.14	26.429	17.503	14.856	36.086	39.632	52.495	-0.0284759	0.897796	0.0468223	1.5467	4.35748e-11	10.3608
ENSG00000122557.10	HERPUD2	protein_coding	3495	9.24714e-05	-9.24714e-05	6.69432e-05	0.000119056	0.000119056	9.41692e-06	68.028	66.613	65.138	46.758	52.175	63.957	60.344	56.581	102.54	100.86	153.48	-0.305292	0.0233313	1.63206	1.11781	1.27059e-20	19.896
ENSG00000272335.1	AC093297.2	lncRNA	2418	3.04982e-05	-3.04982e-05	2.22576e-05	0.000119048	0.000119048	3.95563e-05	15.728	14.634	13.188	12.124	11.581	24.126	27.384	32.806	33.945	35.299	88.923	-0.216914	0.538731	0.268628	0.518104	0.0226079	1.64574
ENSG00000049759.18	NEDD4L	protein_coding	12442	9.95943e-05	-9.95943e-05	5.034e-05	0.000118865	0.000118865	7.2262e-05	16.229	16.373	14.809	12.282	10.416	22.84	15.276	17.331	23.154	23.411	51.349	-0.380312	0.0180877	1.74262	0.830815	1.99913e-10	9.69916
ENSG00000154319.16	FAM167A	protein_coding	4746	0.000102612	-0.000102612	4.37512e-05	0.000118797	0.000118797	0.000106634	3.3436	3.4143	2.1775	1.0514	1.8525	2.3123	0.25836	0.1177	1.526	1.6557	4.8781	-1.08352	0.0843866	1.07373	3.41704	0.00269445	2.56953
ENSG00000112234.9	FBXL4	protein_coding	8086	4.823e-05	-4.823e-05	0.000101497	0.00011875	0.00011875	3.74237e-05	30.216	25.765	23.517	21.136	24.082	58.431	69.225	69.914	80.377	78.513	186.62	-0.169936	0.30117	0.521188	0.509734	2.17022e-08	7.6635
ENSG00000099194.6	SCD	protein_coding	5108	4.23267e-05	-4.23267e-05	5.21734e-05	0.000118722	0.000118722	0.000676812	17.14	18.127	14.798	13.188	14.662	0	21.365	21.982	23.053	20.264	0	-0.200503	0.418038	0.378785	0.317579	0.135846	0.866953
ENSG00000105810.9	CDK6	protein_coding	11606	0.000299862	0.000299862	8.4308e-05	0.000118696	0.000118696	0.000201591	215.96	198.37	269.5	330.84	318.72	452.23	1198	1254	2103.3	2289	1850.8	0.789279	1.91818e-43	42.7171	1.15869	1.22816e-108	107.911
ENSG00000215717.7	TMEM167B	protein_coding	2827	4.06409e-05	-4.06409e-05	1.49409e-05	0.000118694	0.000118694	2.88895e-05	41.422	41.878	39.795	30.999	37.32	40.454	42.723	47.227	73.345	77.54	112.82	-0.147103	0.522964	0.281528	1.06286	2.08709e-12	11.6805
ENSG00000178217.14	SH2D4B	protein_coding	4385	0.000136688	-0.000136688	0.000122253	0.00011867	0.00011867	0.000126412	24.209	23.68	24.241	12.517	16.857	25.027	13.842	15.287	18.657	19.217	56.673	-0.567612	0.00740185	2.13066	0.695584	0.002222	2.65326
ENSG00000157500.12	APPL1	protein_coding	6123	1.76253e-05	1.76253e-05	5.94544e-07	0.000118656	0.000118656	5.90581e-05	40.394	40.291	39.785	36.876	39.832	52.731	50.365	49.722	57.213	66.202	145.69	0.0668933	0.550585	0.259176	0.619794	1.52898e-07	6.8156
ENSG00000170248.15	PDCD6IP	protein_coding	5837	1.73163e-05	-1.73163e-05	1.05725e-05	0.000118609	0.000118609	3.14426e-05	123.56	114.95	112.86	104.93	103.48	95.886	110.71	118.48	175.45	179.18	268.83	-0.0544478	0.617987	0.209021	0.94727	8.04497e-34	33.0945
ENSG00000151292.17	CSNK1G3	protein_coding	5079	4.7796e-06	-4.7796e-06	7.54006e-05	0.000118587	0.000118587	3.87365e-07	28.119	25.133	23.371	23.272	24.106	56.065	42.249	52.134	80.116	85.038	125.35	-0.0296482	0.764358	0.116703	1.1229	2.68957e-20	19.5703
ENSG00000237945.7	LINC00649	lncRNA	14817	5.8218e-06	5.8218e-06	7.62602e-05	0.000118568	0.000118568	4.53629e-05	33.163	31.246	33.918	29.888	29.58	48.454	47.253	44.111	56.373	63.182	127.64	0.0249289	0.850245	0.070456	0.706076	7.9134e-16	15.1016
ENSG00000147065.17	MSN	protein_coding	4065	0.000183799	0.000183799	3.24168e-05	0.000118487	0.000118487	7.35223e-05	577.28	591.59	656.14	753.39	722.47	551.45	600.42	568.1	1212.2	1152.6	1277.5	0.477004	1.71538e-16	15.7656	1.33573	1.53026e-112	111.815
ENSG00000179021.10	C3orf38	protein_coding	2404	4.10218e-05	-4.10218e-05	5.81358e-05	0.000118482	0.000118482	1.02664e-05	62.026	59.702	51.833	49.167	48.492	112.2	102.01	96.434	156.32	165.23	268.01	-0.177585	0.273539	0.56298	1.01489	5.86453e-19	18.2318
ENSG00000154642.11	C21orf91	protein_coding	5530	8.52627e-05	8.52627e-05	5.42716e-05	0.000118469	0.000118469	5.20106e-05	24.738	20.093	22.853	24.588	26.969	48.046	40.245	47.276	53.792	60.806	126.67	0.339143	0.0485693	1.31364	0.704892	1.09219e-07	6.9617
ENSG00000175087.10	PDIK1L	protein_coding	4534	3.31745e-05	-3.31745e-05	5.13181e-05	0.000118413	0.000118413	1.16014e-05	29.206	24.945	24.161	20.91	24.059	33.122	35.157	39.796	48.985	52.71	99.246	-0.130309	0.574631	0.240611	0.756589	8.91767e-08	7.04975
ENSG00000162702.8	ZNF281	protein_coding	4985	2.75615e-05	2.75615e-05	4.10892e-05	0.000118396	0.000118396	5.14017e-05	51.756	50.417	48.926	46.733	52.78	66.739	83.385	87.183	136.67	139.85	192.05	0.101115	0.508643	0.293587	1.01466	9.14294e-30	29.0389
ENSG00000165169.11	DYNLT3	protein_coding	3011	1.51216e-05	1.51216e-05	0.000126217	0.000118361	0.000118361	8.50298e-05	28.441	24.931	22.555	21.44	30.713	24.938	26.267	36.92	63.25	63.713	70.428	0.102926	0.716187	0.144974	1.32076	6.99547e-14	13.1552
ENSG00000073803.14	MAP3K13	protein_coding	12151	0.000214631	-0.000214631	1.37346e-05	0.000118352	0.000118352	9.08196e-05	2.3868	2.1228	1.458	0.38499	0.56276	4.3732	2.4723	2.4366	3.8411	4.1477	10.033	-2.11493	9.62925e-06	5.01641	1.02055	0.000903337	3.04415
ENSG00000267041.6	ZNF850	protein_coding	7838	5.41354e-06	-5.41354e-06	6.78744e-06	0.000118333	0.000118333	5.24968e-05	7.6446	7.8054	7.3084	7.2814	6.2732	17.907	17.678	15.608	20.225	23.265	49.586	-0.0466447	0.870226	0.0603682	0.704624	2.01451e-05	4.69583
ENSG00000006125.18	AP2B1	protein_coding	7321	0.000127869	0.000127869	2.54532e-05	0.000118304	0.000118304	4.93933e-05	183.01	182.58	196.9	215.55	203.84	218.62	227.03	224.56	421.72	414.64	517.69	0.338851	3.74318e-07	6.42676	1.20744	1.12187e-95	94.9501
ENSG00000038945.15	MSR1	protein_coding	6405	0.000233304	-0.000233304	0.000131794	0.000118282	0.000118282	8.6069e-06	40.111	39.704	26.185	19.136	20.59	47.795	51.402	53.028	71.529	73.609	134.93	-0.866901	7.64828e-12	11.1164	0.792602	1.84001e-14	13.7352
ENSG00000187866.10	FAM122A	protein_coding	4439	2.30097e-05	-2.30097e-05	2.15703e-05	0.000118264	0.000118264	1.86789e-05	21.881	18.476	19.157	15.316	19.513	27.325	25.966	29.448	37.827	41.63	76.679	-0.0757503	0.792533	0.100983	0.836141	2.32636e-07	6.63332
ENSG00000173744.17	AGFG1	protein_coding	9429	5.63391e-05	5.63391e-05	4.10175e-05	0.000118203	0.000118203	1.06846e-06	47.5	44.682	45.157	45.975	48.176	79.512	86.479	87.564	125.2	124.6	217.35	0.170015	0.139466	0.85553	0.839444	6.72351e-31	30.1724
ENSG00000104888.10	SLC17A7	protein_coding	2924	3.69804e-05	3.69804e-05	2.18666e-05	0.000118193	0.000118193	0.000251864	21.24	21.036	21.105	20.158	24.166	18.371	49.903	43.941	125.77	123.99	68.649	0.207041	0.440779	0.355779	1.73236	7.25449e-41	40.1394
ENSG00000227051.6	C14orf132	protein_coding	7957	0.000115848	-0.000115848	9.04487e-05	0.000118123	0.000118123	4.69457e-05	55.6	58.559	54.55	39.782	41.619	61.338	41.684	42.053	66.275	71.579	123.69	-0.347531	0.000809495	3.09179	1.03689	2.56951e-25	24.5901
ENSG00000013288.9	MAN2B2	protein_coding	8838	1.41418e-06	-1.41418e-06	4.93658e-05	0.00011812	0.00011812	4.60298e-05	20.896	21.478	21.382	19.725	18.459	18.234	13.874	14.601	20.577	22.748	42.888	-0.00878459	0.978621	0.00938529	0.922581	2.75302e-09	8.56019
ENSG00000128590.5	DNAJB9	protein_coding	2305	0.00041656	-0.00041656	0.000253751	0.000118098	0.000118098	8.89571e-05	70.507	67.287	27.926	13.936	16.811	47.861	27.13	29.082	44.221	42.672	100.98	-2.02586	2.06945e-28	27.6841	0.945809	7.83016e-06	5.10623
ENSG00000116127.18	ALMS1	protein_coding	13076	9.00515e-05	9.00515e-05	3.45091e-05	0.000118098	0.000118098	7.12858e-05	37.788	39.453	40.872	43.193	40.641	73.414	110.09	114.66	161.75	183.22	233.45	0.259419	0.00886604	2.05227	0.935429	3.71703e-40	39.4298
ENSG00000131389.17	SLC6A6	protein_coding	7061	8.999e-06	-8.999e-06	9.23613e-05	0.000118085	0.000118085	5.85386e-05	53.588	50.113	44.996	46.067	45.102	41.882	58.696	54.826	85.549	97.316	124.77	-0.045731	0.873256	0.0588582	1.00597	6.09362e-24	23.2151
ENSG00000167118.11	URM1	protein_coding	4455	0.000234853	0.000234853	2.83301e-05	0.000118039	0.000118039	0.00021294	43.85	43.425	54.482	69.514	67.903	36.821	57.938	57.43	48.348	51.88	5.0862	0.795585	4.06753e-13	12.3907	0.114975	0.614182	0.211703
ENSG00000037749.12	MFAP3	protein_coding	3107	3.84243e-05	3.84243e-05	1.70711e-05	0.000118022	0.000118022	1.30423e-05	33.022	31.612	31.742	33.425	31.86	57.443	59.79	54.837	96.174	93.924	146.81	0.154933	0.484928	0.314323	1.04919	8.47154e-16	15.072
ENSG00000111540.16	RAB5B	protein_coding	5936	5.80282e-05	-5.80282e-05	6.7372e-05	0.00011798	0.00011798	2.81597e-06	95.455	97.883	95.208	76.128	80.913	111.7	97.19	93.166	160.46	162.64	248.41	-0.159916	0.111801	0.951553	1.08184	7.94608e-42	41.0998
ENSG00000105483.18	CARD8	protein_coding	6672	0.000153889	-0.000153889	5.70685e-05	0.000117949	0.000117949	3.06219e-06	102.56	98.188	81.121	65.439	66.911	88.388	96.301	104.57	135.28	140.03	250.98	-0.461024	2.72122e-08	7.56524	0.77206	3.3829e-21	20.4707
ENSG00000166770.11	ZNF667-AS1	lncRNA	12802	1.95826e-05	1.95826e-05	5.58394e-05	0.000117937	0.000117937	8.39888e-05	3.1202	2.7898	2.6986	2.6797	3.2049	2.301	4.1665	3.229	7.3962	6.4131	8.6959	0.131237	0.748317	0.125914	1.22327	3.57189e-07	6.4471
ENSG00000150455.13	TIRAP	protein_coding	2572	8.63939e-06	8.63939e-06	3.88257e-05	0.000117863	0.000117863	4.58838e-05	11.489	11.186	11.71	12.489	8.6091	10.33	7.6279	9.7737	13.558	13.906	32.654	0.0396294	1	0	0.973051	0.00569446	2.24455
ENSG00000102780.16	DGKH	protein_coding	18302	6.19352e-05	-6.19352e-05	9.51215e-05	0.000117814	0.000117814	2.83585e-05	16.459	13.606	12.487	11.741	11.565	36.324	44.52	46.516	50.959	52.587	117.24	-0.228083	0.115784	0.936351	0.503434	1.53908e-10	9.81274
ENSG00000135116.9	HRK	protein_coding	6114	0.000161546	-0.000161546	0.000191925	0.00011781	0.00011781	3.55729e-05	13.604	15.686	15.454	7.0902	8.6812	14.643	10.429	8.954	16.803	19.012	31.099	-0.753423	0.000861433	3.06478	1.20543	1.90214e-08	7.72076
ENSG00000196172.9	ZNF681	protein_coding	6575	1.94978e-05	-1.94978e-05	4.42103e-06	0.000117781	0.000117781	3.27092e-06	17.768	15.189	15.987	13.234	15.402	38.565	33.382	33.815	55.034	58.271	89.265	-0.0652275	0.812808	0.0900121	1.07149	2.38736e-20	19.6221
ENSG00000136925.15	TSTD2	protein_coding	4001	6.53533e-05	-6.53533e-05	7.49137e-05	0.000117742	0.000117742	4.03665e-05	61.955	65.958	62.656	49.34	50.459	45.33	58.842	55.01	87.221	92.983	132.47	-0.217189	0.120989	0.917256	0.981119	1.14598e-16	15.9408
ENSG00000138092.11	CENPO	protein_coding	4400	9.95839e-05	9.95839e-05	5.96323e-05	0.000117727	0.000117727	8.42031e-06	66.659	69.371	75.228	79.809	73.562	108.56	101.02	97.251	151.92	160.67	259.28	0.314671	0.00611868	2.21334	0.975061	3.08991e-27	26.5101
ENSG00000123066.8	MED13L	protein_coding	16837	0.000143356	-0.000143356	7.73424e-06	0.000117649	0.000117649	9.01079e-05	72.214	69.392	61.257	47.696	50.11	80.994	142.01	143.66	206.74	220.38	279.18	-0.39407	7.85276e-09	8.10498	0.898049	2.85888e-56	55.5438
ENSG00000139436.21	GIT2	protein_coding	7666	4.03719e-06	-4.03719e-06	7.02495e-05	0.000117614	0.000117614	2.8634e-05	60.03	62.852	62.706	55.978	54.625	63.968	66.06	64.417	112.67	110.81	156.37	-0.0108817	1	0	1.09488	2.43904e-39	38.6128
ENSG00000174125.8	TLR1	protein_coding	3493	5.61454e-05	5.61454e-05	3.6963e-05	0.000117596	0.000117596	4.1594e-05	21.462	19.314	19.865	23.303	20.602	32.41	32.12	30.706	57.21	66.634	78.126	0.247029	0.307197	0.512583	1.29708	2.00059e-16	15.6988
ENSG00000165288.11	BRWD3	protein_coding	12762	0.00017511	-0.00017511	0.000119307	0.000117568	0.000117568	8.28088e-05	21.288	18.553	14.414	11.046	12.298	37.882	32.235	39.526	37.665	40.722	106.32	-0.632689	2.52106e-06	5.59842	0.443729	0.000270962	3.56709
ENSG00000144645.14	OSBPL10	protein_coding	8869	6.19202e-05	-6.19202e-05	2.10069e-05	0.000117544	0.000117544	0.000223459	3.7944	3.8033	3.1961	2.1801	3.0474	4.6239	2.3503	1.2597	1.4215	2.1691	11.358	-0.402039	0.289835	0.53785	0.314299	0.417735	0.379099
ENSG00000175029.17	CTBP2	protein_coding	9777	3.91484e-05	3.91484e-05	6.93408e-05	0.00011754	0.00011754	2.99447e-05	44.858	41.84	46.721	43.254	42.597	37.396	37.875	40.795	66.091	66.735	93.913	0.125848	0.349274	0.456834	1.07297	1.40353e-30	29.8528
ENSG00000123427.17	EEF1AKMT3	protein_coding	2752	7.17654e-05	-7.17654e-05	2.47865e-05	0.000117533	0.000117533	7.17896e-06	22.966	21.029	18.347	15.072	15.027	33.581	31.635	25.779	55.167	51.395	79.473	-0.40799	0.134249	0.872088	1.2135	1.38312e-10	9.85914
ENSG00000142166.13	IFNAR1	protein_coding	6879	1.92715e-05	1.92715e-05	5.58328e-06	0.000117512	0.000117512	2.02763e-05	47.25	45.622	46.401	42.434	46.2	56.592	68.716	71.624	96.586	104.5	165.99	0.0720487	0.611639	0.213505	0.836257	2.7641e-20	19.5584
ENSG00000197183.14	NOL4L	protein_coding	8864	0.000150346	-0.000150346	5.46958e-05	0.000117476	0.000117476	9.39636e-06	17.316	17.759	15.49	10.098	10.911	15.834	14.525	15.818	21.758	25.341	40.984	-0.599476	0.000149584	3.82512	0.950702	6.83912e-10	9.165
ENSG00000164659.15	KIAA1324L	protein_coding	7293	6.21897e-05	-6.21897e-05	4.83165e-05	0.000117453	0.000117453	3.91633e-05	1.4256	1.7684	1.4575	0.89801	0.80368	1.1088	1.261	0.76597	1.6183	2.192	5.3021	-0.764613	0.488913	0.310768	1.23422	0.0303333	1.51808
ENSG00000087191.13	PSMC5	protein_coding	2223	0.0001697	0.0001697	2.44652e-05	0.000117441	0.000117441	0.000190769	254.77	249.47	272.03	321.69	318.45	183.7	273.59	263.61	236.38	204.29	29.028	0.484644	4.11836e-10	9.38528	0.0334461	1	0
ENSG00000173726.11	TOMM20	protein_coding	3032	5.85256e-06	5.85256e-06	7.8715e-05	0.000117427	0.000117427	4.36418e-05	269.09	260.24	239.18	235.96	248.09	262.51	315.85	322.98	491.35	531.46	718.25	0.0107857	0.991391	0.00375496	0.996644	1.41624e-45	44.8489
ENSG00000111269.3	CREBL2	protein_coding	3662	8.14357e-06	8.14357e-06	5.60776e-05	0.000117423	0.000117423	1.98817e-05	26.897	26.279	28.302	21.716	26.676	43.375	34.489	38.747	59.111	58.824	102.63	0.00244999	0.827043	0.0824718	1.00415	1.09004e-11	10.9626
ENSG00000186660.15	ZFP91	protein_coding	5670	5.66683e-05	5.66683e-05	1.38185e-05	0.000117361	0.000117361	3.48062e-05	138.49	140.79	138	141.47	140.3	149.75	171.71	175.17	264.97	288.35	398.81	0.153377	0.0671563	1.17291	0.991261	9.91298e-45	44.0038
ENSG00000146278.11	PNRC1	protein_coding	2974	0.000102316	-0.000102316	2.10785e-05	0.000117348	0.000117348	0.000113921	145.63	142.78	132.55	98.363	114.64	327.06	189.04	180.89	265.89	247.36	624.43	-0.298276	0.00712261	2.14736	0.791399	8.88066e-19	18.0516
ENSG00000197323.12	TRIM33	protein_coding	8507	4.79144e-05	4.79144e-05	2.38569e-05	0.000117338	0.000117338	1.81391e-05	73.393	65.385	72.369	68.847	70.43	106.8	120.79	119.58	156.05	152.47	306.34	0.144721	0.168779	0.772682	0.678521	6.9635e-22	21.1572
ENSG00000129480.13	DTD2	protein_coding	2505	4.18637e-05	4.18637e-05	5.48772e-05	0.000117284	0.000117284	3.51681e-05	24.138	23.103	21.807	25.273	23.788	34.586	42.586	50.622	67.032	73.337	111.2	0.195114	0.477623	0.320915	0.906377	4.05241e-08	7.39229
ENSG00000163171.8	CDC42EP3	protein_coding	6206	0.00023908	-0.00023908	0.000106173	0.000117219	0.000117219	7.45421e-05	7.3183	7.993	3.5684	2.0603	1.7315	5.1189	2.2722	2.7904	4.9273	5.1956	11.668	-1.87063	1.69827e-08	7.76999	1.31453	0.000783006	3.10623
ENSG00000133983.16	COX16	protein_coding	950	0.000107022	0.000107022	1.74386e-05	0.000117217	0.000117217	0.000137305	41.76	48.038	51.284	64.343	57.242	11.552	18.07	18.229	53.647	59.04	46.407	0.580967	0.0277592	1.55659	1.95187	2.85436e-09	8.54449
ENSG00000145675.15	PIK3R1	protein_coding	8065	7.04837e-05	7.04837e-05	2.473e-05	0.000117212	0.000117212	8.86744e-05	127.15	120.06	130.23	126.06	132.11	108.5	200.31	202.12	282.57	293.5	390.5	0.202334	0.00710869	2.14821	0.835455	4.81494e-44	43.3174
ENSG00000173456.5	RNF26	protein_coding	2684	9.79398e-05	9.79398e-05	7.346e-07	0.000117162	0.000117162	9.93024e-06	124.26	123.7	128.82	143.27	133.09	149.13	96.624	93.242	202.37	222.5	253.73	0.297489	0.00604688	2.21847	1.4802	1.29037e-45	44.8893
ENSG00000070367.16	EXOC5	protein_coding	10570	0.000140832	0.000140832	2.40829e-05	0.000117096	0.000117096	8.6345e-06	31.605	26.812	33.718	35.052	37.861	49.508	44.952	53.008	70.472	73.879	124.96	0.458235	3.89322e-05	4.40969	0.875896	3.36278e-20	19.4733
ENSG00000049239.12	H6PD	protein_coding	9209	0.000119185	-0.000119185	0.000121533	0.000117084	0.000117084	0.000198825	29.056	30.2	29.21	20.285	20.579	33.116	12.916	12.071	14.535	17.213	55.041	-0.395436	0.00146241	2.83493	0.663504	0.000234598	3.62968
ENSG00000157540.21	DYRK1A	protein_coding	20809	4.57455e-05	-4.57455e-05	4.0717e-06	0.000117083	0.000117083	9.11938e-06	42.955	40.747	39.504	33.976	35.741	70.697	73.981	76.428	100.96	108.02	188.62	-0.124044	0.169128	0.771785	0.792103	1.12746e-35	34.9479
ENSG00000163840.10	DTX3L	protein_coding	5759	0.000156767	0.000156767	3.94647e-05	0.000117053	0.000117053	2.45821e-05	113.97	111.34	127.56	141.61	136.83	140.41	178.64	172.95	240.24	265.64	406.11	0.445998	4.08581e-09	8.38872	0.842792	2.47711e-30	29.6061
ENSG00000071073.13	MGAT4A	protein_coding	9043	6.69781e-05	-6.69781e-05	4.46284e-05	0.000117034	0.000117034	2.75147e-05	16.398	17.37	14.008	12.795	12.351	23.569	25.424	27.489	30.819	35.477	70.16	-0.283963	0.103885	0.983447	0.641944	1.27149e-06	5.89569
ENSG00000086475.15	SEPHS1	protein_coding	3419	0.000108038	0.000108038	4.487e-06	0.000117019	0.000117019	6.74458e-05	107.31	103.69	112.7	120.04	121.53	112.17	133.41	127.61	239.28	244.01	284.33	0.335241	0.000608664	3.21562	1.20735	1.55955e-45	44.807
ENSG00000012983.11	MAP4K5	protein_coding	4550	2.27346e-05	-2.27346e-05	7.24861e-05	0.000117009	0.000117009	1.56822e-05	64.822	57.49	53.928	51.818	52.816	64.614	77.074	99.201	112.84	116.9	205.64	-0.0859482	0.579393	0.237027	0.698305	4.58301e-09	8.33885
ENSG00000047644.18	WWC3	protein_coding	6520	0.000310062	-0.000310062	1.239e-05	0.000116981	0.000116981	0.000223676	141.29	139.08	105.61	65.53	71.768	129.34	47.11	50.036	55.745	54.857	214.15	-0.890481	3.33529e-31	30.4769	0.50481	1.41358e-05	4.84968
ENSG00000151611.16	MMAA	protein_coding	6546	4.787e-06	4.787e-06	2.94824e-05	0.000116981	0.000116981	6.28276e-05	5.3499	4.9509	4.7814	4.526	5.0739	5.7353	8.4293	9.1312	13.317	16.309	20.844	0.0368432	0.958112	0.0185838	1.07064	1.50047e-06	5.82377
ENSG00000158773.14	USF1	protein_coding	2130	0.000107368	0.000107368	8.15805e-05	0.000116972	0.000116972	0.000138289	126.14	131.97	149.02	149.78	149.97	109.01	119.74	115.13	95.456	94.899	13.298	0.356839	0.00135258	2.86884	0.0154069	0.89054	0.0503466
ENSG00000102804.15	TSC22D1	protein_coding	6975	2.47521e-05	-2.47521e-05	2.76868e-05	0.000116966	0.000116966	3.19735e-05	29.733	31.481	29.506	25.888	26.377	34.2	45.707	42.367	65.568	64.525	101.94	-0.0871021	0.612852	0.212644	0.881867	1.73073e-16	15.7618
ENSG00000136167.14	LCP1	protein_coding	4184	1.29176e-05	-1.29176e-05	7.91734e-05	0.000116928	0.000116928	9.19964e-05	645.09	672.14	582.57	568.8	590.63	692.59	845.79	839.13	1645	1670.2	1712.7	-0.0441611	0.620167	0.207491	1.29457	2.64785e-149	148.577
ENSG00000178700.8	DHFR2	protein_coding	4098	7.60994e-06	-7.60994e-06	1.96687e-05	0.000116917	0.000116917	1.88033e-05	11.216	12.024	11.312	10.35	10.012	9.7252	9.5749	10.633	16.953	19.505	28.608	-0.0490042	0.839685	0.0758836	1.16735	4.58198e-06	5.33895
ENSG00000196418.12	ZNF124	protein_coding	4173	7.78834e-05	7.78834e-05	6.25519e-05	0.000116834	0.000116834	8.749e-05	14.686	13.076	13.444	16.89	15.762	191.7	157.64	161.71	399.94	419.2	347.81	0.373652	0.127261	0.895305	1.67662	1.49669e-126	125.825
ENSG00000137992.14	DBT	protein_coding	11264	8.54155e-06	-8.54155e-06	9.15381e-05	0.000116833	0.000116833	2.34014e-05	14.452	13.769	11.875	12.708	11.881	15.383	18.778	20.185	26.147	30.478	46.246	-0.0581126	0.790774	0.101948	0.85597	5.44724e-11	10.2638
ENSG00000106031.9	HOXA13	protein_coding	4915	0.000108651	-0.000108651	2.59566e-05	0.000116831	0.000116831	6.96405e-05	18.704	18.301	14.839	11.612	11.528	30.437	21.081	22.163	32.472	30.266	68.852	-0.536976	0.0121202	1.91649	0.854787	6.94036e-07	6.15862
ENSG00000116874.11	WARS2	protein_coding	2823	6.70909e-05	6.70909e-05	3.03885e-05	0.000116778	0.000116778	0.000104745	20.256	18.626	19.873	21.984	22.954	20.869	29.753	27.704	58.531	62.964	61.421	0.347854	0.176753	0.752634	1.3992	6.56635e-16	15.1827
ENSG00000108100.18	CCNY	protein_coding	6123	3.63426e-05	3.63426e-05	3.51497e-05	0.000116769	0.000116769	4.17731e-05	66.445	66.755	68.429	65.653	64.934	80.559	64.984	63.316	96.64	94.7	180.49	0.112054	0.334591	0.475486	0.895203	4.76808e-21	20.3217
ENSG00000100523.15	DDHD1	protein_coding	13830	3.05173e-05	-3.05173e-05	4.73361e-06	0.000116766	0.000116766	3.42002e-05	29.041	26.948	26.175	24.309	22.933	40.344	45.084	44.189	51.707	56.484	117.29	-0.104695	0.419691	0.37707	0.595178	1.36e-11	10.8665
ENSG00000135966.13	TGFBRAP1	protein_coding	5605	0.000172908	0.000172908	2.80254e-05	0.000116606	0.000116606	6.73929e-05	37.391	38.409	43.935	53.026	49.497	43.693	47.254	52.025	91.597	96.588	108.98	0.577149	6.75026e-07	6.17068	1.23936	1.84128e-32	31.7349
ENSG00000109332.20	UBE2D3	protein_coding	6237	5.25892e-05	5.25892e-05	8.44202e-05	0.000116583	0.000116583	5.56267e-05	209.29	190.3	188.37	193.91	205.7	194.38	227.07	234.3	400.05	386.74	503.29	0.139758	0.0837442	1.07705	1.0882	3.10239e-68	67.5083
ENSG00000163743.13	RCHY1	protein_coding	4862	2.8347e-05	2.8347e-05	1.62732e-05	0.000116576	0.000116576	2.17454e-05	26.898	21.085	24.292	22.643	24.914	28.393	28.877	34.239	51.915	48.373	77.404	0.12446	0.59239	0.227392	0.984701	1.9607e-11	10.7076
ENSG00000171634.18	BPTF	protein_coding	12807	8.34301e-06	8.34301e-06	2.48351e-06	0.000116541	0.000116541	4.03264e-05	70.84	71.009	68.245	67.015	62.801	71.393	110.34	113.36	141.79	149.39	241.31	0.0130256	0.929901	0.0315633	0.69804	1.69256e-27	26.7715
ENSG00000089818.18	NECAP1	protein_coding	3679	1.76609e-05	-1.76609e-05	5.74012e-06	0.000116403	0.000116403	3.60111e-06	31.606	33.708	30.418	27.296	29.031	47.57	34.329	38.719	68.098	71.588	97.942	-0.0728773	0.668284	0.175039	1.25159	7.77871e-19	18.1091
ENSG00000087263.17	OGFOD1	protein_coding	4749	8.66965e-05	8.66965e-05	4.29198e-05	0.000116387	0.000116387	0.000117146	66.887	66.641	65.72	74.601	70.487	59.717	83.269	86.105	172.5	166.72	162.85	0.260751	0.0203649	1.69112	1.31999	9.90435e-51	50.0042
ENSG00000151553.15	FAM160B1	protein_coding	6203	5.80248e-05	-5.80248e-05	6.71774e-05	0.000116374	0.000116374	3.99922e-05	41.064	37.425	34.035	28.557	34.017	64.901	57.82	63.76	81.123	80.724	165.81	-0.188705	0.224922	0.647968	0.729969	1.14017e-12	11.943
ENSG00000167005.14	NUDT21	protein_coding	4417	0.000103261	0.000103261	9.15384e-05	0.000116334	0.000116334	1.63628e-05	269.94	253.58	253.69	279.32	296.51	331.88	362.28	370.18	526.33	580.38	864.07	0.277029	5.84444e-05	4.23326	0.912998	1.35981e-44	43.8665
ENSG00000070950.10	RAD18	protein_coding	6688	6.04592e-05	6.04592e-05	2.98174e-05	0.000116298	0.000116298	6.32615e-05	45.041	40.101	41.986	45.978	41.628	59.331	78.195	82.44	128.02	131.63	170.65	0.181547	0.18603	0.730416	1.0103	2.07677e-34	33.6826
ENSG00000128059.8	PPAT	protein_coding	3381	5.20374e-05	5.20374e-05	7.02114e-05	0.000116257	0.000116257	3.22596e-05	91.766	84.997	84.364	85.23	95.829	76.192	101.55	101.78	143.52	147.78	231.43	0.173435	0.188663	0.724314	0.836729	1.0811e-16	15.9661
ENSG00000104154.7	SLC30A4	protein_coding	7000	1.71023e-05	1.71023e-05	3.97832e-05	0.00011624	0.00011624	2.98731e-05	13.875	13.606	14.553	12.608	14.048	21.206	28.115	28.49	39.814	41.611	65.866	0.095391	0.616603	0.209994	0.842366	5.27765e-11	10.2776
ENSG00000053372.5	MRTO4	protein_coding	1946	0.000269967	0.000269967	2.97304e-05	0.000116161	0.000116161	0.000210722	110.23	108.08	129.88	190.71	172.52	99.431	186.83	158.17	141.84	135.2	16.327	0.875667	1.17453e-15	14.9301	0.00324382	1	0
ENSG00000213853.10	EMP2	protein_coding	5140	0.000108195	-0.000108195	7.56505e-07	0.000116146	0.000116146	9.40306e-05	10.699	9.8437	8.4446	5.7641	6.0817	11.237	13.836	15.65	28.911	32.42	32.248	-0.655089	0.0210344	1.67707	1.37242	5.69065e-14	13.2448
ENSG00000161642.17	ZNF385A	protein_coding	3251	2.45561e-05	2.45561e-05	2.45258e-05	0.000116146	0.000116146	1.12338e-05	48.896	50.861	47.411	47.773	48.178	36.422	30.174	30.758	58.828	55.925	81.214	0.0848073	0.657149	0.182336	1.23149	3.6299e-14	13.4401
ENSG00000155097.12	ATP6V1C1	protein_coding	5828	0.00014286	0.00014286	7.40809e-05	0.000116108	0.000116108	0.000139712	35.726	34.329	35.415	45.057	43.134	40.336	63.434	63.837	123.85	138.64	115.33	0.472582	6.74906e-05	4.17076	1.3619	7.87749e-48	47.1036
ENSG00000147421.18	HMBOX1	protein_coding	4891	3.09998e-05	-3.09998e-05	5.92875e-05	0.000116099	0.000116099	4.23486e-05	34.906	34.077	34.713	29.204	28.695	78.414	79.849	88.859	100.09	100.33	225.55	-0.112289	0.542295	0.265765	0.565658	6.1365e-08	7.21208
ENSG00000140553.18	UNC45A	protein_coding	4247	5.36256e-05	5.36256e-05	3.50314e-05	0.000116073	0.000116073	0.000122014	114.8	118.28	113.53	113.6	122.98	83.368	73.767	73.922	59.748	69.606	9.3948	0.161537	0.140034	0.853765	0.126127	0.702059	0.153627
ENSG00000107854.6	TNKS2	protein_coding	6114	5.82891e-06	5.82891e-06	8.51054e-05	0.000116069	0.000116069	1.25294e-05	102.03	96.71	89.345	88.296	93.576	98.06	113.61	116.49	161.27	166.1	272.36	0.0116295	0.994282	0.00249043	0.826452	4.6782e-27	26.3299
ENSG00000114302.16	PRKAR2A	protein_coding	7007	3.16361e-06	-3.16361e-06	6.89484e-05	0.000116066	0.000116066	2.99968e-05	26.161	23.503	22.123	22.031	22.353	32.395	27.474	30.056	38.855	45.437	78.7	-0.0229025	0.932783	0.0302196	0.867497	1.68969e-10	9.77219
ENSG00000185630.18	PBX1	protein_coding	8124	1.35365e-05	-1.35365e-05	6.44646e-05	0.000116037	0.000116037	2.86216e-05	0.26942	0.32565	0.14538	0.15355	0.28057	0	0	0.20629	0.36319	0.40023	1.2733	-0.317755	1	0	2.1695	0.363929	0.438983
ENSG00000177788.6	AL162595.1	lncRNA	8464	1.87848e-05	-1.87848e-05	7.91787e-05	0.000116017	0.000116017	6.46407e-05	3.0709	3.6336	3.663	2.8003	2.77	3.2756	6.3743	5.214	8.9369	9.3158	13.618	-0.124663	1	0	0.976059	6.95216e-05	4.15788
ENSG00000080298.15	RFX3	protein_coding	11545	0.000115955	-0.000115955	6.22116e-05	0.000116009	0.000116009	8.75788e-05	17.679	15.84	13.351	11.318	10.887	41.525	28.57	33.29	38.545	39.781	94.656	-0.454153	0.00297365	2.52671	0.657096	4.0086e-09	8.39701
ENSG00000078269.15	SYNJ2	protein_coding	8854	6.1323e-05	6.1323e-05	1.37484e-05	0.000115974	0.000115974	8.07016e-05	20.951	20.543	21.677	21.838	22.066	25.703	19.25	16.467	23.842	25.798	56.163	0.22172	0.171453	0.765855	0.794431	6.55148e-08	7.18366
ENSG00000112394.17	SLC16A10	protein_coding	11215	3.70638e-05	3.70638e-05	4.10865e-05	0.000115956	0.000115956	2.4721e-05	4.8304	4.2756	5.1077	4.7273	4.8779	6.7982	7.5441	9.3145	9.9497	10.341	22.774	0.215638	0.475563	0.322792	0.582956	0.00495207	2.30521
ENSG00000134954.14	ETS1	protein_coding	6103	7.52876e-05	7.52876e-05	2.99777e-05	0.000115919	0.000115919	4.13602e-05	157.76	153.51	155.26	160.56	165.4	144.8	112.01	117.16	168.07	173.06	315.95	0.206557	0.00503861	2.29769	0.891525	2.72124e-31	30.5652
ENSG00000131503.21	ANKHD1	protein_coding	699	1.78273e-05	-1.78273e-05	0.000172966	0.00011588	0.00011588	5.00567e-05	37.576	34.063	21.121	24.093	34.938	62.8	118.41	121.47	151.19	162.03	270.25	-0.143241	1	0	0.702395	0.000479687	3.31904
ENSG00000183166.11	CALN1	protein_coding	9969	0.00024218	-0.00024218	3.86799e-05	0.000115796	0.000115796	0.000258553	16.961	16.155	13.269	6.8511	8.3946	12.573	36.223	33.622	77.492	88.498	46.867	-0.980966	1.69022e-09	8.77206	1.56716	6.24978e-59	58.2041
ENSG00000132792.19	CTNNBL1	protein_coding	2608	7.41815e-05	7.41815e-05	2.31084e-05	0.000115767	0.000115767	0.000199244	103.54	108.54	105.29	114.08	111.87	93.46	109.31	99.601	121.26	99.116	10.577	0.232547	0.0561289	1.25081	0.397062	0.00840104	2.07567
ENSG00000164300.17	SERINC5	protein_coding	6446	0.000173808	-0.000173808	6.16021e-05	0.000115708	0.000115708	0.000133605	188.33	185.1	150.48	114.95	128.51	239.33	155.79	156.68	174.07	179.95	522.09	-0.477717	4.79982e-11	10.3188	0.498037	8.31791e-12	11.08
ENSG00000115935.17	WIPF1	protein_coding	6744	2.52035e-05	-2.52035e-05	5.49206e-05	0.000115688	0.000115688	0.000132961	80.408	82.527	72.768	67.7	72.377	61.065	116.45	117.95	193.34	205.87	206.09	-0.0780227	0.504179	0.297415	1.08587	4.65317e-51	50.3323
ENSG00000103404.14	USP31	protein_coding	9116	9.3633e-06	9.3633e-06	1.56297e-05	0.000115685	0.000115685	4.15992e-06	16.927	18.138	16.552	16.011	16.467	40.614	47.347	46.634	59.85	66.164	115.34	0.0304408	0.88868	0.0512545	0.74095	3.58029e-14	13.4461
ENSG00000139668.9	WDFY2	protein_coding	15810	6.37189e-05	-6.37189e-05	1.15629e-05	0.000115577	0.000115577	1.41906e-06	16.994	14.935	14.586	12.171	12.77	20.787	24.78	23.285	31.252	34.105	58.777	-0.217388	0.12812	0.892384	0.76172	1.04162e-13	12.9823
ENSG00000117242.7	PINK1-AS	lncRNA	3906	6.93968e-05	6.93968e-05	4.70897e-05	0.00011557	0.00011557	9.20773e-05	19.333	18.965	21.696	22.356	21.175	24.547	33.747	28.317	65.788	60.213	65.767	0.325617	0.132355	0.87826	1.34254	7.15848e-19	18.1452
ENSG00000168566.13	SNRNP48	protein_coding	4060	1.95449e-05	-1.95449e-05	1.11973e-05	0.000115553	0.000115553	2.02324e-06	89.56	87.561	83.419	75.201	79	85.643	104.8	106.63	133.26	139.15	255.88	-0.0600656	0.673828	0.171451	0.683359	9.80195e-13	12.0087
ENSG00000117713.20	ARID1A	protein_coding	10222	6.01195e-05	6.01195e-05	8.13337e-05	0.000115512	0.000115512	1.66103e-05	150.16	151.34	162.54	155.96	150.33	158.04	168	156.73	219.37	224.7	407.82	0.163397	0.0208494	1.68091	0.770019	5.13791e-34	33.2892
ENSG00000234663.7	LINC01934	lncRNA	15803	0.00013489	-0.00013489	3.23057e-05	0.000115467	0.000115467	0.000144105	5.4017	5.5454	4.148	3.0589	3.0908	17.398	8.8843	11.347	11.508	12.157	36.267	-0.691295	0.00140776	2.85147	0.541662	0.00145095	2.83835
ENSG00000170275.15	CRTAP	protein_coding	6574	5.64024e-05	-5.64024e-05	5.01792e-05	0.000115437	0.000115437	2.98376e-06	100.55	109.06	100.43	83.303	86.979	117.21	86.825	81.405	165.86	162.06	216.21	-0.159373	0.11448	0.941272	1.28191	8.13556e-58	57.0896
ENSG00000127022.15	CANX	protein_coding	7245	1.10623e-05	1.10623e-05	9.73596e-05	0.000115427	0.000115427	8.12921e-05	471.25	455.26	414.04	422.24	428.55	415.28	586.77	604.11	965.68	998.67	1185.5	0.0171743	0.837463	0.0770342	1.03993	6.35112e-95	94.1971
ENSG00000187097.12	ENTPD5	protein_coding	9049	1.23112e-05	-1.23112e-05	7.01054e-05	0.000115419	0.000115419	4.6065e-05	11.52	9.1363	9.0713	8.7539	9.1761	11.106	9.6886	12.038	13.369	14.433	31.192	-0.0663977	0.824051	0.084046	0.671069	0.000579141	3.23722
ENSG00000112578.10	BYSL	protein_coding	1613	0.000179961	0.000179961	2.71102e-05	0.000115391	0.000115391	0.000222059	100.08	115.63	115.69	158.35	139.29	130.34	162.3	154.11	177.27	171.68	14.811	0.607503	1.23136e-05	4.90962	0.460106	0.000511241	3.29137
ENSG00000115548.17	KDM3A	protein_coding	5090	0.000234776	-0.000234776	0.000113871	0.00011535	0.00011535	5.8861e-05	144.06	145.79	129.94	80.08	84.957	132.88	98.89	105.25	140.6	146.07	291.2	-0.672568	7.08342e-17	16.1498	0.807237	2.68053e-20	19.5718
ENSG00000107798.18	LIPA	protein_coding	3222	1.7702e-05	1.7702e-05	0.000114726	0.000115314	0.000115314	1.54693e-05	60.036	53.577	65.158	54.397	54.877	75.112	69.263	68.657	125.46	115.13	171	0.0830733	0.660929	0.179845	1.12148	3.25497e-21	20.4875
ENSG00000141568.21	FOXK2	protein_coding	7995	9.15816e-06	-9.15816e-06	1.13411e-05	0.000115281	0.000115281	2.61182e-05	101.4	101.05	95.95	88.742	91.599	109.45	111.19	103.97	174.9	194.26	251.5	-0.0266784	0.850994	0.0700734	1.09695	1.11647e-46	45.9522
ENSG00000175414.7	ARL10	protein_coding	11097	6.26406e-05	-6.26406e-05	4.8808e-05	0.000115277	0.000115277	1.50539e-05	8.7526	9.9832	8.7542	7.1102	6.8077	11.815	13.591	13.39	16.944	18.484	34.957	-0.286643	0.195419	0.709033	0.710841	1.84353e-06	5.73435
ENSG00000153560.12	UBP1	protein_coding	4454	0.000112151	0.000112151	4.37033e-06	0.000115256	0.000115256	5.40218e-05	134.47	128.52	138.82	149	149.58	126.7	151.69	165.43	256.67	258.91	340.91	0.323201	7.2506e-05	4.13963	1.01857	8.56591e-40	39.0672
ENSG00000138459.9	SLC35A5	protein_coding	4895	6.21047e-05	6.21047e-05	8.39626e-06	0.000115245	0.000115245	8.23433e-06	30.686	26.415	29.919	29.562	32.064	44.485	42.459	38.573	62.414	65.65	105.36	0.248143	0.198284	0.702712	0.979378	9.52192e-15	14.0213
ENSG00000109674.4	NEIL3	protein_coding	2250	3.06796e-05	3.06796e-05	1.07182e-05	0.000115213	0.000115213	3.24841e-06	36.358	38.361	37.139	39.226	34.589	101.14	68.666	65.048	139.12	134.64	182.26	0.124766	0.607594	0.216386	1.35287	8.66726e-25	24.0621
ENSG00000115526.11	CHST10	protein_coding	4257	7.0219e-05	7.0219e-05	7.16053e-05	0.000115185	0.000115185	1.95782e-05	17.353	18.877	20.947	21.319	19.811	20.488	14.978	15.878	34.278	31.825	42.062	0.325373	0.141212	0.850128	1.41689	1.54983e-13	12.8097
ENSG00000145191.15	EIF2B5	protein_coding	2813	6.86101e-05	6.86101e-05	6.86107e-05	0.000115176	0.000115176	0.000154815	132.67	132.73	125.65	138.58	137.98	143.94	162.15	167.61	139.5	138.13	19.963	0.200052	0.0837383	1.07708	0.069714	1	0
ENSG00000173542.8	MOB1B	protein_coding	7234	4.05485e-05	-4.05485e-05	6.56622e-05	0.000115174	0.000115174	1.18936e-05	29.198	22.354	22.98	19.702	22.687	40.721	47.207	53.206	57.881	66.148	123.35	-0.144702	0.414453	0.382525	0.621187	8.10724e-08	7.09113
ENSG00000065135.12	GNAI3	protein_coding	7965	5.78461e-05	5.78461e-05	1.2935e-05	0.000115149	0.000115149	6.11547e-05	46.854	48.162	47.155	48.63	48.568	55.475	66.274	65.716	113.19	117.81	141.56	0.173536	0.142267	0.846895	1.12549	7.46387e-44	43.127
ENSG00000239264.9	TXNDC5	protein_coding	3082	1.09426e-05	1.09426e-05	4.03848e-05	0.000115119	0.000115119	1.81019e-05	249.54	250.54	231.08	236.68	221.66	249.63	207.48	207.9	389.38	385.78	505.61	0.0152217	1	0	1.2183	6.71675e-60	59.1728
ENSG00000232098.3	AC012313.1	lncRNA	2955	4.26052e-05	-4.26052e-05	5.41517e-05	0.000115118	0.000115118	5.81501e-05	15.74	13.205	14.789	11.187	10.799	18.178	11.619	14.367	21.876	18.797	44.341	-0.257831	0.438852	0.357681	0.962652	0.00049637	3.30419
ENSG00000178695.6	KCTD12	protein_coding	6132	2.17205e-05	-2.17205e-05	5.70443e-05	0.000115097	0.000115097	7.88582e-05	7.0497	6.6334	5.7784	5.1367	6.2661	8.1006	5.1991	5.5571	7.9175	8.1747	19.842	-0.125006	0.715161	0.145596	0.898345	0.00209416	2.67899
ENSG00000258634.3	AL160006.1	lncRNA	4114	5.60461e-05	-5.60461e-05	0.000113871	0.000115067	0.000115067	2.05371e-05	20.683	22.347	15.79	15.464	16.463	17.409	17.138	14.665	21.712	27.992	45.499	-0.289731	0.215951	0.665645	0.962875	2.28637e-05	4.64085
ENSG00000139737.22	SLAIN1	protein_coding	4875	2.64463e-05	-2.64463e-05	1.8039e-05	0.000115036	0.000115036	4.74532e-05	84.072	81.674	77.104	69.474	72.673	117.65	91.681	82.275	132.11	132.56	244.43	-0.0817467	0.657253	0.182267	0.924728	1.8284e-22	21.7379
ENSG00000172493.21	AFF1	protein_coding	10296	4.86445e-05	4.86445e-05	1.10646e-05	0.000115	0.000115	7.05448e-05	131.17	126.93	130.37	129.25	126.79	207.68	214.55	218.87	229.44	229.32	596.05	0.12884	0.0794996	1.09963	0.400103	3.09213e-11	10.5097
ENSG00000072952.18	MRVI1	protein_coding	7565	0.000200493	0.000200493	0.000137118	0.000114989	0.000114989	0.000192286	4.2315	4.0217	7.455	8.5748	8.6088	4.8101	10.211	10.338	24.962	24.284	17.288	1.19764	7.89987e-07	6.10238	1.57907	1.50022e-20	19.8238
ENSG00000196975.16	ANXA4	protein_coding	2794	5.76223e-05	5.76223e-05	7.01033e-05	0.000114985	0.000114985	3.99693e-05	27.517	28.288	32.444	29.914	31.817	26.668	23.479	22.593	50.306	48.683	59.326	0.286027	0.189872	0.721539	1.42233	1.52367e-13	12.8171
ENSG00000127081.14	ZNF484	protein_coding	5098	6.65306e-06	-6.65306e-06	4.4054e-05	0.000114926	0.000114926	3.49569e-06	7.6208	8.4328	8.0508	7.7079	6.2596	34.216	31.629	32.873	46.302	56.073	83	-0.0571916	0.851531	0.0697996	0.983204	7.59445e-12	11.1195
ENSG00000166881.10	NEMP1	protein_coding	5602	3.49117e-05	-3.49117e-05	1.30052e-05	0.000114922	0.000114922	3.55015e-05	141.78	140.44	131.67	115.35	124.68	195.28	183.42	191.56	239.98	254.32	490.17	-0.0938829	0.33371	0.47663	0.716133	4.00048e-24	23.3979
ENSG00000197782.14	ZNF780A	protein_coding	7204	6.53481e-05	-6.53481e-05	1.05381e-05	0.000114885	0.000114885	1.14632e-05	6.9501	7.9874	6.2711	4.9351	5.4693	15.634	17.361	19.308	22.527	25.614	47.043	-0.380732	0.314784	0.501987	0.70899	1.71192e-05	4.76652
ENSG00000134852.15	CLOCK	protein_coding	11137	5.89612e-05	5.89612e-05	6.61703e-05	0.000114829	0.000114829	1.09791e-05	12.529	11.877	11.48	13.021	12.66	23.234	27.855	30.497	36.176	42.917	68.468	0.213618	0.218948	0.65966	0.755244	1.99999e-10	9.69897
ENSG00000145990.11	GFOD1	protein_coding	10505	2.69105e-05	-2.69105e-05	4.31948e-06	0.000114787	0.000114787	4.98591e-05	24.664	23.043	22.458	20.276	20.272	24.082	28.247	28.184	45.016	50.942	62.388	-0.0947148	0.440971	0.35559	1.08348	6.68128e-24	23.1751
ENSG00000023445.15	BIRC3	protein_coding	7397	8.32456e-05	-8.32456e-05	5.09352e-05	0.000114778	0.000114778	0.000189395	1.8494	1.6542	1.6366	0.7589	0.88043	1.9521	0.33154	0.60416	0.72525	0.69599	5.3607	-0.957752	0.247893	0.605735	0.913564	0.191689	0.717404
ENSG00000206337.12	HCP5	lncRNA	10578	0.000197476	-0.000197476	1.09974e-05	0.000114765	0.000114765	0.000236711	21.287	22.103	16.665	12.206	11.205	33.363	7.7665	6.9709	12.172	10.81	37.813	-0.748601	3.34692e-08	7.47535	0.961164	1.70726e-06	5.7677
ENSG00000092871.16	RFFL	protein_coding	6650	3.01423e-05	-3.01423e-05	3.49201e-05	0.00011476	0.00011476	2.73544e-05	18.308	16.361	15.674	13.835	15.033	20.411	16.411	15.541	27.186	25.018	45.296	-0.125666	0.47224	0.325837	1.02763	6.34906e-10	9.19729
ENSG00000129993.15	CBFA2T3	protein_coding	5050	0.000114651	-0.000114651	9.11056e-05	0.00011469	0.00011469	3.26169e-05	272.19	278.96	264.52	199.72	205.63	181.28	178.22	164.82	216.77	247.83	446.4	-0.303131	7.02948e-06	5.15308	0.755553	3.34419e-19	18.4757
ENSG00000180964.17	TCEAL8	protein_coding	1290	3.48928e-05	-3.48928e-05	2.36176e-05	0.000114659	0.000114659	7.59345e-05	75.717	72.548	66.608	58.505	62.096	86.863	84.597	74.05	189.84	186.31	181	-0.158431	0.509125	0.293176	1.56576	3.74362e-25	24.4267
ENSG00000196549.10	MME	protein_coding	8504	0.000104702	0.000104702	0.000216692	0.000114649	0.000114649	5.63479e-05	187.15	182.03	236.73	202.07	213.74	191.74	264.08	289.89	393.27	418	572.03	0.311425	3.22929e-07	6.49089	0.867865	2.91933e-43	42.5347
ENSG00000135643.5	KCNMB4	protein_coding	4612	1.32068e-05	-1.32068e-05	1.31239e-05	0.00011464	0.00011464	3.47501e-05	4.9832	5.6646	5.0578	3.381	6.2838	7.389	5.1844	3.1492	8.724	9.6351	15.861	-0.00339455	1	0	1.46433	4.27373e-05	4.36919
ENSG00000104064.17	GABPB1	protein_coding	6008	7.7311e-05	7.7311e-05	1.63475e-05	0.000114632	0.000114632	7.68991e-05	40.029	38.86	40.104	43.136	42.221	37.782	50.819	53.649	90.498	86.726	107.12	0.254075	0.0344484	1.46283	1.08033	2.88539e-26	25.5398
ENSG00000149554.13	CHEK1	protein_coding	4700	0.000114621	0.000114621	8.63932e-05	0.000114629	0.000114629	7.53487e-05	87.261	76.06	80.918	92.1	96.233	113.55	154.19	152.85	256.71	261.5	312.01	0.344567	0.000785204	3.10502	1.07331	3.55408e-49	48.4493
ENSG00000175595.15	ERCC4	protein_coding	7598	4.30769e-05	-4.30769e-05	3.04479e-05	0.000114564	0.000114564	8.18032e-06	18.797	16.104	16.128	12.478	16.286	16.192	20.254	20.366	25.065	26.14	50.828	-0.142036	0.538731	0.268628	0.652048	1.32612e-05	4.87742
ENSG00000181788.4	SIAH2	protein_coding	2284	8.23432e-06	8.23432e-06	4.96362e-06	0.000114526	0.000114526	2.32304e-05	176.33	186.05	176.21	162.35	173.08	195.73	140.39	139.17	299.94	299.43	346.26	0.028825	1	0	1.41865	3.37752e-52	51.4714
ENSG00000198833.7	UBE2J1	protein_coding	4057	0.000132475	0.000132475	0.000114967	0.000114464	0.000114464	3.70175e-05	399.51	388.33	466.89	459.46	461.99	419.28	348.63	367.09	493.56	524.55	946.39	0.366247	3.06345e-10	9.51379	0.825961	2.58798e-37	36.587
ENSG00000164308.17	ERAP2	protein_coding	6048	0.000177635	0.000177635	6.19372e-05	0.000114366	0.000114366	7.04631e-05	90.973	94.54	107.7	125.35	113.6	99.035	126.71	131.71	221.22	215.27	265.27	0.506665	5.95377e-09	8.22521	1.07421	4.49903e-49	48.3469
ENSG00000174442.12	ZWILCH	protein_coding	4423	0.000143226	0.000143226	1.34335e-05	0.000114348	0.000114348	6.63576e-05	43.239	40.898	46.331	53.658	54.332	54.717	61.683	66.939	114.01	120.01	137.21	0.499826	5.02441e-05	4.29892	1.18047	6.95053e-30	29.158
ENSG00000156639.12	ZFAND3	protein_coding	3373	0.000136452	-0.000136452	2.41337e-05	0.0001143	0.0001143	2.22198e-05	153.63	151.08	135.34	100.78	107.64	104.8	105.42	96.223	140.76	142.51	259.88	-0.408201	1.08617e-05	4.9641	0.809418	8.90725e-15	14.0503
ENSG00000213020.10	ZNF611	protein_coding	5153	2.98153e-05	2.98153e-05	9.84014e-05	0.000114293	0.000114293	1.20733e-07	12.424	11.68	14.211	13.073	11.311	27.013	30.934	31.004	39.353	47.272	76.761	0.157753	0.57298	0.24186	0.801135	7.90559e-08	7.10207
ENSG00000160741.17	CRTC2	protein_coding	2611	5.69315e-05	-5.69315e-05	1.2732e-06	0.000114232	0.000114232	4.43259e-05	102.8	103.22	93.75	82.177	80.565	83.177	69.504	75.31	99.753	99.21	200.73	-0.199473	0.141316	0.849809	0.775591	6.44278e-09	8.19093
ENSG00000164631.19	ZNF12	protein_coding	5155	0.000114504	-0.000114504	0.000108408	0.000114231	0.000114231	2.30443e-05	47.714	43.109	34.883	29.825	31.773	56.807	54.59	51.365	71.182	81.366	137.93	-0.421116	0.00185392	2.73191	0.843929	5.41957e-13	12.266
ENSG00000144560.15	VGLL4	protein_coding	6469	6.10244e-05	-6.10244e-05	2.94879e-05	0.000114224	0.000114224	2.01692e-05	82.388	82.61	78.143	64.6	67.904	72.143	79.326	77.718	118.71	124.19	182.22	-0.176377	0.0763141	1.11739	0.947381	5.01446e-29	28.2998
ENSG00000008277.14	ADAM22	protein_coding	11840	2.14921e-05	-2.14921e-05	4.17847e-05	0.000114192	0.000114192	4.72132e-05	7.695	7.6809	6.6586	6.6904	6.133	12.098	13.36	13.211	14.25	16.477	36.195	-0.120552	0.63925	0.194329	0.52725	0.00131504	2.88106
ENSG00000157837.16	SPPL3	protein_coding	4736	2.98598e-05	2.98598e-05	1.96545e-05	0.000114177	0.000114177	3.90086e-05	44.021	43.921	42.396	43.132	42.147	52.442	51.523	60.627	96.623	96.003	127.31	0.0963705	0.489289	0.310435	1.09683	2.74249e-22	21.5619
ENSG00000152683.14	SLC30A6	protein_coding	5403	4.07417e-05	4.07417e-05	0.000117593	0.000114098	0.000114098	3.12091e-06	36.206	31.95	30.003	33.42	34.353	51.313	55.602	62.552	78.638	84.602	141.27	0.13081	0.44364	0.352969	0.782966	1.96409e-12	11.7068
ENSG00000168685.15	IL7R	protein_coding	5614	8.03354e-05	8.03354e-05	6.66943e-05	0.000114085	0.000114085	9.32913e-05	727.81	727.02	785.42	769	758.9	758.46	1033.7	1071.8	1768.4	1962.2	2025.6	0.211056	9.49044e-05	4.02271	1.14285	6.99008e-91	90.1555
ENSG00000133316.15	WDR74	protein_coding	2061	0.000111471	0.000111471	4.01175e-06	0.000114036	0.000114036	0.000148389	120.54	124.35	129.37	143.15	142.67	102.85	102.33	118.18	95.919	94.526	12.428	0.363885	0.00114153	2.94251	0.105505	0.59776	0.223473
ENSG00000142188.17	TMEM50B	protein_coding	2557	0.000119361	0.000119361	7.94005e-05	0.000114026	0.000114026	3.09229e-05	19.046	20.563	19.4	27.32	26.998	28.236	28.533	29.712	54.339	50.123	72.723	0.597545	0.0101367	1.99411	1.16086	1.15406e-09	8.93777
ENSG00000155189.12	AGPAT5	protein_coding	5224	1.52701e-05	1.52701e-05	3.84424e-05	0.000114024	0.000114024	1.3608e-05	80.55	69.444	72.179	67.818	73.366	87.347	108.44	105.12	143.87	150.31	245.96	0.0514706	0.844193	0.0735582	0.780368	3.41976e-20	19.466
ENSG00000143761.16	ARF1	protein_coding	2141	6.56279e-05	6.56279e-05	6.50525e-05	0.000113938	0.000113938	3.76268e-06	714.22	730.75	681.43	745.22	719.24	571.39	455.6	432.08	805.71	815.66	1100.7	0.159974	0.026195	1.58178	1.18769	1.64819e-69	68.783
ENSG00000105402.8	NAPA	protein_coding	1262	0.000111661	0.000111661	3.62381e-05	0.000113895	0.000113895	9.63102e-05	171.92	173.21	191.16	209.56	196.61	120.83	98.619	100.48	84.594	78.797	11.515	0.376138	0.00242832	2.61469	0.0332033	1	0
ENSG00000137713.16	PPP2R1B	protein_coding	6356	0.000159131	0.000159131	7.56232e-05	0.000113862	0.000113862	7.36635e-05	40.937	41.311	41.903	53.09	52.615	63.884	82.086	88.153	137.75	150.61	172.75	0.502735	1.87891e-06	5.72609	1.07735	2.86799e-36	35.5424
ENSG00000155090.15	KLF10	protein_coding	3718	0.000447958	-0.000447958	0.000133048	0.000113841	0.000113841	0.000199403	62.697	57.636	30.814	14.26	14.889	56.392	22.426	21.636	25.467	27.475	95.855	-1.90602	3.77541e-36	35.423	0.583105	0.00610708	2.21417
ENSG00000104408.10	EIF3E	protein_coding	2686	8.48549e-05	-8.48549e-05	0.000130411	0.000113814	0.000113814	5.30968e-05	792.38	748.56	624.85	581.24	604.09	567.06	449.43	483.75	1032.3	996.07	1043	-0.23855	0.000120105	3.92044	1.43797	3.35806e-109	108.474
ENSG00000172113.9	NME6	protein_coding	6167	7.42423e-05	7.42423e-05	9.41951e-06	0.000113813	0.000113813	9.55584e-05	12.023	10.725	12.018	13.452	12.778	9.6468	14.216	15.037	27.097	26.933	30.113	0.344958	0.124509	0.904798	1.20265	1.58241e-12	11.8007
ENSG00000049883.15	PTCD2	protein_coding	11420	5.07009e-05	-5.07009e-05	3.23301e-05	0.000113772	0.000113772	5.97751e-05	11.572	11.641	10.161	8.7115	9.5521	9.7108	16.213	15.8	22.337	22.801	33.429	-0.206199	0.295163	0.529938	0.814098	5.38391e-10	9.2689
ENSG00000065970.9	FOXJ2	protein_coding	6064	2.90259e-05	-2.90259e-05	2.98455e-05	0.000113755	0.000113755	8.00716e-05	42.05	36.702	38.808	33.583	33.186	48.101	36.903	38.507	43.792	51.117	111.82	-0.0987427	0.54911	0.260341	0.648746	1.15769e-06	5.93641
ENSG00000198189.11	HSD17B11	protein_coding	1551	0.000103847	-0.000103847	1.16073e-05	0.000113735	0.000113735	2.90938e-05	164.76	148.61	139.55	101.14	123.87	297.18	219.39	205.3	368.37	347.65	574.69	-0.339895	0.0202629	1.6933	1.07285	5.15542e-26	25.2877
ENSG00000140299.12	BNIP2	protein_coding	6542	1.728e-05	-1.728e-05	9.68333e-05	0.000113733	0.000113733	3.29941e-05	87.45	77.948	73.074	68.313	76.902	82.198	109.18	113.4	150.52	158.51	242	-0.0488873	0.832078	0.0798359	0.791003	2.10426e-24	23.6769
ENSG00000159352.15	PSMD4	protein_coding	1664	0.000139121	0.000139121	2.23205e-05	0.000113728	0.000113728	0.000140674	222.13	240.47	241.33	281.5	277.29	167.65	165.06	171.21	146.21	148.99	20.426	0.413845	2.94689e-05	4.53064	0.129797	0.664404	0.177568
ENSG00000091972.18	CD200	protein_coding	2208	2.69056e-05	-2.69056e-05	1.10668e-05	0.00011371	0.00011371	8.58841e-05	60.221	58.86	56.969	48.87	51.764	84.494	86.633	97.405	190.36	198.19	191.75	-0.103077	0.627378	0.202471	1.39457	1.46688e-33	32.8336
ENSG00000104442.10	ARMC1	protein_coding	3606	9.08125e-05	9.08125e-05	0.000107974	0.000113683	0.000113683	2.06081e-05	67.755	57.042	59.366	67.372	72.331	127.82	116.8	130.59	206.27	209.79	289.8	0.30107	0.0201333	1.69608	1.06696	6.16734e-32	31.2099
ENSG00000151135.10	TMEM263	protein_coding	4386	2.44529e-05	2.44529e-05	7.62908e-05	0.000113677	0.000113677	2.9719e-05	93.757	73.815	81.123	69.398	96.144	94.29	83.87	93.613	122.62	120.47	229.95	0.121626	0.775589	0.110368	0.771003	3.07284e-14	13.5125
ENSG00000143437.21	ARNT	protein_coding	5079	5.59097e-05	-5.59097e-05	5.83773e-06	0.000113607	0.000113607	3.17153e-05	76.44	74.682	69.647	58.456	63.535	93.82	76.893	77.651	115.55	115.93	204.83	-0.169388	0.152539	0.816619	0.90095	8.7197e-22	21.0595
ENSG00000172469.16	MANEA	protein_coding	4867	7.09042e-05	7.09042e-05	9.44297e-05	0.000113596	0.000113596	1.8494e-05	17.652	15.696	15.531	17.878	19.871	41.299	36.657	39.024	67.348	65.972	92.05	0.316923	0.122923	0.910367	1.1344	1.28583e-19	18.8908
ENSG00000149346.15	SLX4IP	protein_coding	5945	1.77835e-05	-1.77835e-05	3.60843e-05	0.000113539	0.000113539	4.50802e-05	28.119	27.869	25.529	23.082	25.579	31.576	46.717	49.614	63.347	68.366	102.33	-0.0628551	0.765523	0.116042	0.768492	6.94961e-12	11.158
ENSG00000109184.15	DCUN1D4	protein_coding	4511	5.55301e-06	-5.55301e-06	9.55376e-05	0.00011349	0.00011349	1.62247e-05	32.873	29.324	26.903	25.856	29.885	51.857	52.326	53.621	70.225	76.464	133.99	-0.020039	0.774118	0.111193	0.786901	8.57232e-11	10.0669
ENSG00000148943.12	LIN7C	protein_coding	4833	4.07843e-05	-4.07843e-05	0.000228099	0.000113488	0.000113488	6.73251e-05	27.966	21.212	16.862	17.745	21.358	67.762	55.943	62.878	73.039	71.706	167.66	-0.193817	0.343496	0.464078	0.601835	5.29318e-07	6.27628
ENSG00000182568.17	SATB1	protein_coding	6712	5.72811e-05	5.72811e-05	4.51276e-05	0.000113468	0.000113468	6.4566e-05	313.42	302.76	323.6	311.22	311.31	304.72	255.3	255.67	328.14	319.32	705.31	0.155055	0.0123291	1.90907	0.659864	1.44556e-26	25.84
ENSG00000205189.12	ZBTB10	protein_coding	10384	0.000126812	-0.000126812	8.83552e-05	0.00011335	0.00011335	7.91923e-05	32.619	30.095	25.023	19.672	23.111	67.694	54.909	58.53	62.796	72.619	161.86	-0.413247	0.000534399	3.27213	0.572408	4.80482e-09	8.31832
ENSG00000108774.14	RAB5C	protein_coding	1430	3.23752e-05	3.23752e-05	0.000161159	0.000113329	0.000113329	9.91436e-05	159.38	152.63	127.61	150.92	149.15	153.89	159.06	137.51	394.85	331.02	305.54	0.0838841	0.490714	0.309172	1.61207	1.38124e-37	36.8597
ENSG00000115977.19	AAK1	protein_coding	23368	7.51601e-06	-7.51601e-06	2.82272e-05	0.000113274	0.000113274	4.33853e-05	12.996	11.406	12.168	11.157	10.563	19.329	30.644	29.691	39.2	39.818	62.859	-0.0281199	0.872078	0.0594446	0.707586	2.19118e-19	18.6593
ENSG00000182934.12	SRPRA	protein_coding	3066	7.6802e-05	-7.6802e-05	4.87891e-05	0.000113235	0.000113235	9.1947e-05	212.47	220.57	185	167.22	166.11	168.04	148.97	140.29	368.84	360.31	300.68	-0.236872	0.00911094	2.04044	1.65285	2.82661e-91	90.5487
ENSG00000127334.10	DYRK2	protein_coding	9284	3.81062e-05	3.81062e-05	3.52301e-05	0.000113189	0.000113189	2.92031e-05	49.745	46.52	46.435	47.331	46.824	63.209	69.141	71.121	81.476	88.695	175.09	0.108027	0.34113	0.46708	0.596351	4.4066e-12	11.3559
ENSG00000165006.14	UBAP1	protein_coding	2940	3.02388e-05	-3.02388e-05	2.2169e-05	0.000113177	0.000113177	4.89091e-05	113.26	121.59	110.38	102.47	94.919	113.55	111.77	103.74	213.22	206.26	241.1	-0.109057	0.446661	0.350022	1.28004	1.22129e-38	37.9132
ENSG00000164961.16	WASHC5	protein_coding	4180	7.09887e-05	7.09887e-05	8.96186e-06	0.000113176	0.000113176	6.76415e-05	57.076	54.114	57.783	61.254	57.335	56.377	81.697	84.328	122.05	134.25	168.34	0.233484	0.0802513	1.09555	0.943791	1.64027e-20	19.7851
ENSG00000112210.12	RAB23	protein_coding	4814	9.14717e-05	-9.14717e-05	8.33253e-05	0.000113142	0.000113142	6.03337e-05	10.571	8.8616	6.931	5.5066	6.223	20.637	13.118	14.389	22.789	20.544	43.334	-0.590719	0.0612368	1.21299	0.973251	6.21203e-06	5.20677
ENSG00000106524.9	ANKMY2	protein_coding	2557	3.04216e-06	-3.04216e-06	6.51571e-05	0.000113119	0.000113119	3.01372e-05	54.142	52.12	47.461	44.883	51.066	44.048	48.434	49.155	82.768	77.674	115.01	-0.00833308	0.986117	0.00607164	1.03561	8.23494e-12	11.0843
ENSG00000170571.12	EMB	protein_coding	4324	0.000136165	0.000136165	5.10581e-05	0.000113103	0.000113103	7.41352e-05	78.397	70.896	78.052	89.074	93.004	166.97	193.97	200.12	348.88	374.92	400.88	0.425517	3.965e-05	4.40176	1.19462	6.40273e-64	63.1936
ENSG00000110723.12	EXPH5	protein_coding	10933	6.39675e-05	-6.39675e-05	5.81101e-05	0.000113081	0.000113081	5.1722e-05	0.45045	0.84693	0.59417	0.2282	0.35741	0.73962	1.1776	1.3285	1.791	3.321	3.8522	-1.00654	1	0	1.34186	0.00406757	2.39066
ENSG00000107518.18	ATRNL1	protein_coding	8954	0.000134362	-0.000134362	7.33083e-06	0.000113052	0.000113052	4.36534e-05	11	11.08	9.0686	5.7817	7.346	20.642	20.473	21.212	25.733	25.601	55.894	-0.611832	0.00404883	2.39267	0.618212	9.95669e-06	5.00189
ENSG00000116704.8	SLC35D1	protein_coding	6084	6.66795e-05	6.66795e-05	6.49861e-05	0.000113028	0.000113028	2.12383e-05	23.295	22.449	26.111	24.297	25.958	30.095	33.355	34.248	41.267	44.18	85.256	0.27522	0.120664	0.918423	0.655468	1.05407e-06	5.97713
ENSG00000100220.12	RTCB	protein_coding	1901	0.00014392	0.00014392	4.12104e-05	0.000112998	0.000112998	0.000167466	223.8	228.41	233.14	280.2	267.73	217.85	243.17	255.66	233.24	216.65	30.317	0.418064	3.84462e-06	5.41515	0.169215	0.338359	0.470622
ENSG00000274956.2	NKAIN3-IT1	lncRNA	6941	2.62513e-05	2.62513e-05	1.60506e-05	0.000112974	0.000112974	2.17129e-06	0.15767	0.14293	0.17016	0.17972	0.32839	0.16643	0.088329	0.48289	0.7729	0.89786	2.3419	0.89082	1	0	1.84294	0.0514649	1.28849
ENSG00000137944.18	KYAT3	protein_coding	1567	3.26726e-06	-3.26726e-06	2.69471e-05	0.000112923	0.000112923	2.37104e-05	106.51	110.58	99.492	98.117	95.381	163.29	153.37	158.64	269.95	270.96	367.01	-0.0247675	0.925158	0.0337843	1.11155	3.56669e-24	23.4477
ENSG00000131979.19	GCH1	protein_coding	3190	5.16444e-05	5.16444e-05	3.40096e-05	0.000112908	0.000112908	1.96387e-05	18.955	18.971	21.197	19.553	22.457	22.452	21.525	19.788	30.691	32.447	57.597	0.286896	0.259219	0.586332	0.930909	1.08081e-05	4.96625
ENSG00000151893.15	CACUL1	protein_coding	10921	5.35238e-05	5.35238e-05	4.62711e-05	0.000112866	0.000112866	1.44004e-05	29.011	28.737	27.821	28.871	29.966	42.84	52.378	57.392	67.544	78.427	123.34	0.167046	0.128789	0.890122	0.727932	3.76415e-14	13.4243
ENSG00000111670.16	GNPTAB	protein_coding	8475	6.43467e-05	6.43467e-05	1.22348e-06	0.000112822	0.000112822	1.06345e-05	27.021	27.665	27.768	28.96	28.548	30.6	31.83	32.1	43.076	45.719	78.872	0.213512	0.113111	0.946495	0.791764	2.63724e-12	11.5788
ENSG00000058091.17	CDK14	protein_coding	6563	2.61403e-05	2.61403e-05	2.21923e-06	0.000112806	0.000112806	0.000101608	49.109	52.504	49.625	48.517	48.772	56.677	96.499	98.055	146.19	162.91	178.59	0.0782972	0.67502	0.170683	0.985413	8.39101e-33	32.0762
ENSG00000170881.4	RNF139	protein_coding	2596	1.69092e-05	1.69092e-05	6.75598e-05	0.000112793	0.000112793	1.88584e-05	41.735	38.726	44.587	37.001	41.268	61.408	48.414	54.227	80.388	82.978	136.33	0.0988091	0.684795	0.164439	0.987108	5.5419e-11	10.2563
ENSG00000197937.12	ZNF347	protein_coding	8977	7.63013e-05	-7.63013e-05	1.82315e-05	0.000112789	0.000112789	0.00012129	13.654	12.599	12.137	9.0673	10.12	12.675	22.674	22.34	37.589	41.653	40.77	-0.313615	0.0980671	1.00848	1.13373	1.59596e-20	19.797
ENSG00000146263.11	MMS22L	protein_coding	8800	1.37175e-05	1.37175e-05	7.83667e-05	0.000112785	0.000112785	3.84299e-05	38.242	37.241	34.057	34.022	36.374	80.338	100.74	102.01	103.76	110.14	251	0.0390027	0.804591	0.094425	0.394957	1.12234e-06	5.94987
ENSG00000156298.12	TSPAN7	protein_coding	1071	5.2799e-05	-5.2799e-05	2.83238e-05	0.000112759	0.000112759	0.000157635	30.144	30.569	28.673	19.801	23.411	46.38	10.877	13.561	27.049	20.746	72.21	-0.351464	0.559192	0.252439	1.28416	0.00465261	2.3323
ENSG00000141905.19	NFIC	protein_coding	8804	0.000149701	0.000149701	0.000146435	0.00011272	0.00011272	3.6613e-05	88.786	91.99	111.18	113.18	107.15	81.089	101.11	89.149	147.43	148.84	206.88	0.426459	1.5209e-08	7.8179	0.957971	2.2892e-34	33.6403
ENSG00000100154.14	TTC28	protein_coding	11973	1.59298e-05	1.59298e-05	0.00010392	0.000112716	0.000112716	8.8274e-05	35.671	38.365	39.73	34.982	34.785	39.51	32.004	31.867	38.175	36.594	93.474	0.0553551	0.684795	0.164439	0.545756	3.38e-07	6.47108
ENSG00000148429.14	USP6NL	protein_coding	13074	4.2647e-05	4.2647e-05	2.98912e-06	0.00011271	0.00011271	7.04087e-06	19.295	19.603	19.626	18.487	20.847	29.291	33.951	32.174	46.019	47.336	77.144	0.155682	0.274741	0.561077	0.816118	1.81741e-18	17.7405
ENSG00000181104.7	F2R	protein_coding	3859	2.01969e-05	-2.01969e-05	8.80919e-05	0.000112708	0.000112708	4.82746e-05	34.457	30.593	27.928	25.618	30.462	38.466	39.559	41.835	76.46	71.97	91.587	-0.0762729	0.63056	0.200274	1.18458	1.45059e-18	17.8385
ENSG00000105514.8	RAB3D	protein_coding	3979	4.40496e-05	-4.40496e-05	7.70399e-06	0.000112696	0.000112696	3.47216e-06	13.958	13.796	12.69	9.4054	12.357	24.822	22.034	20.076	35.324	39.905	55.275	-0.212998	0.488566	0.311077	1.15593	2.18528e-10	9.66049
ENSG00000170471.15	RALGAPB	protein_coding	8828	1.07934e-05	1.07934e-05	1.61675e-05	0.000112636	0.000112636	6.76324e-06	64.371	59.824	61.644	58.395	56.583	70.727	86.047	89.033	101.91	114.33	204.7	0.0289706	1	0	0.621953	1.58967e-13	12.7987
ENSG00000198890.9	PRMT6	protein_coding	2522	0.000141153	0.000141153	3.59933e-05	0.000112623	0.000112623	5.4901e-05	70.624	66.218	80.433	87.055	90.122	68.019	79.493	77.525	134.33	141.28	170.51	0.512094	7.95851e-05	4.09917	1.12995	7.82442e-21	20.1065
ENSG00000054219.11	LY75	protein_coding	1769	3.73135e-05	-3.73135e-05	4.09722e-05	0.000112552	0.000112552	6.55666e-05	17.168	12.151	12.519	9.6962	12.333	12.734	10.744	11.684	16.679	13.479	42.325	-0.277589	0.812931	0.0899461	0.745522	0.0522541	1.28188
ENSG00000187607.16	ZNF286A	protein_coding	4279	4.7789e-05	4.7789e-05	7.1035e-05	0.000112486	0.000112486	9.78796e-05	19.63	16.616	21.392	18.877	20.166	19.033	32.238	38.512	53.534	56.167	66.999	0.245114	0.30609	0.514151	0.94865	6.32627e-11	10.1989
ENSG00000115825.10	PRKD3	protein_coding	6364	4.17522e-05	4.17522e-05	3.54345e-05	0.000112415	0.000112415	3.08766e-05	62.596	56.744	58.229	58.365	59.968	88.309	87.764	88.305	109.84	118.75	222.34	0.127164	0.295388	0.529608	0.69432	2.51369e-15	14.5997
ENSG00000261061.1	AC092718.4	lncRNA	617	2.99995e-05	2.99995e-05	2.10551e-06	0.000112396	0.000112396	2.12437e-05	45.674	40.734	44.506	47.513	42.748	87.996	76.512	81.485	144.33	160.73	209.97	0.20292	0.643234	0.191631	1.26594	2.80154e-08	7.5526
ENSG00000235609.7	AF127577.4	lncRNA	3892	0.000120517	-0.000120517	8.78647e-05	0.000112394	0.000112394	2.9462e-06	8.506	7.3923	4.8555	3.3655	3.9323	10.982	10.712	15.932	18.057	19.841	34.615	-0.985665	0.0181987	1.73996	0.821573	0.00183938	2.73533
ENSG00000186687.16	LYRM7	protein_coding	6292	1.61823e-05	1.61823e-05	6.06831e-05	0.000112375	0.000112375	3.88101e-06	35.874	32.166	32.334	28.55	37.21	42.594	48.135	44.658	62.625	65.931	111.6	0.0883717	0.574262	0.24089	0.78904	1.13005e-12	11.9469
ENSG00000259779.1	LINC01922	lncRNA	2224	6.49597e-05	-6.49597e-05	4.55932e-05	0.000112325	0.000112325	0.000330421	62.741	54.125	57.754	41.507	48.317	54.019	8.2701	9.2936	9.2869	9.8685	68.993	-0.241899	0.201073	0.696646	0.441638	0.239656	0.620412
ENSG00000198168.9	SVIP	protein_coding	4377	2.30646e-05	2.30646e-05	0.000123485	0.000112249	0.000112249	2.91504e-05	44.506	39.439	36.766	36.552	44.86	56.479	50.986	50.285	73.784	70.51	132.23	0.0935125	0.616486	0.210077	0.829392	1.34742e-11	10.8705
ENSG00000257923.11	CUX1	protein_coding	16305	5.45424e-05	-5.45424e-05	2.88947e-05	0.000112239	0.000112239	9.20095e-06	112.23	111.61	106.01	92.345	90.968	116.16	126.53	127.72	179.61	186.22	290.46	-0.147696	0.030033	1.5224	0.842869	6.45062e-50	49.1904
ENSG00000182504.11	CEP97	protein_coding	7653	0.000107735	-0.000107735	4.78339e-05	0.000112208	0.000112208	7.61304e-05	28.886	27.569	23.304	18.827	20.168	56.227	48.227	50.366	54.677	60.119	138.48	-0.394384	0.00439477	2.35706	0.536794	1.14689e-06	5.94048
ENSG00000164975.15	SNAPC3	protein_coding	6384	0.000119574	-0.000119574	1.63449e-05	0.000112126	0.000112126	5.9489e-05	55.585	52.112	46.946	34.733	40.805	74.099	67.513	64.928	82.059	81.534	179.55	-0.373086	0.00189882	2.72152	0.623377	2.10872e-10	9.67598
ENSG00000134321.12	RSAD2	protein_coding	3510	2.43867e-06	-2.43867e-06	9.80762e-05	0.000112117	0.000112117	0.000100674	8.2625	8.0083	9.6742	7.9966	6.6795	7.0759	5.0654	5.0928	6.725	6.0985	21.542	-0.00696961	1	0	0.654771	0.136261	0.865628
ENSG00000110344.9	UBE4A	protein_coding	6533	4.64973e-05	4.64973e-05	8.69669e-05	0.000112087	0.000112087	1.19534e-05	72.2	69.551	65.129	69.839	70.728	81.162	98.913	100.39	131.22	137.2	224.58	0.127943	0.301089	0.521305	0.747393	1.38604e-20	19.8582
ENSG00000145494.11	NDUFS6	protein_coding	1212	0.000218165	0.000218165	2.03008e-06	0.000112077	0.000112077	0.000185362	171.11	197.55	211.71	282.02	262.49	108.18	151.76	129.98	125.26	130.34	13.412	0.705196	1.97584e-09	8.70425	0.179065	0.461298	0.336018
ENSG00000213190.4	MLLT11	protein_coding	2377	0.000174863	0.000174863	3.31046e-05	0.000112062	0.000112062	0.000224666	90.356	80.274	95.278	115.46	118.36	107.4	180.29	186.6	542.56	475.57	267.64	0.593373	4.39997e-07	6.35655	1.79109	1.89191e-86	85.7231
ENSG00000213722.9	DDAH2	protein_coding	2068	1.33901e-05	-1.33901e-05	4.70685e-06	0.000112041	0.000112041	0.000166264	107.03	101.22	101.66	86.713	98.412	63.122	58.997	61.049	65.113	60.14	5.7167	-0.0310122	0.850245	0.070456	0.379509	0.044424	1.35238
ENSG00000171262.11	FAM98B	protein_coding	6514	9.30158e-05	9.30158e-05	5.89701e-05	0.000111997	0.000111997	8.02227e-05	52.46	47.924	50.179	53.861	57.937	60.65	78.025	83.956	133.83	145.67	158.99	0.294364	0.00699094	2.15546	1.10406	5.97658e-38	37.2235
ENSG00000196159.11	FAT4	protein_coding	16303	3.53542e-05	-3.53542e-05	3.49409e-05	0.000111987	0.000111987	4.9146e-05	3.9606	3.6512	3.3507	2.8311	3.2756	8.5383	12.372	12.027	16.502	19.396	25.818	-0.179561	0.532888	0.273364	0.874704	1.01733e-10	9.99254
ENSG00000175063.17	UBE2C	protein_coding	1664	0.000161021	0.000161021	4.44271e-05	0.000111929	0.000111929	8.27241e-05	261.43	247.82	268.48	327.05	313.49	300.95	190.49	194.04	189.09	175.21	29.751	0.471248	1.12784e-07	6.94775	0.240457	0.114572	0.940921
ENSG00000204220.11	PFDN6	protein_coding	2592	0.00014828	0.00014828	9.69801e-05	0.000111928	0.000111928	0.000199994	69.877	65.961	68.123	86.148	90.075	34.54	50.854	47.629	50.087	40.56	3.9909	0.514926	4.46459e-05	4.35022	0.200282	0.386991	0.412299
ENSG00000158467.16	AHCYL2	protein_coding	6004	6.41859e-05	-6.41859e-05	5.90196e-05	0.000111737	0.000111737	5.31008e-05	31.99	29.688	25.819	24.05	22.724	33.478	33.391	31.82	38.064	40.391	87.91	-0.258715	0.107562	0.968339	0.585155	1.50728e-05	4.82181
ENSG00000189298.14	ZKSCAN3	protein_coding	4756	7.34319e-06	7.34319e-06	3.55617e-05	0.000111733	0.000111733	1.2145e-05	16.51	15.158	16.514	14.754	14.857	26.596	26.426	27.955	35.362	42.045	68.72	0.042531	0.864798	0.0630852	0.826014	5.98406e-07	6.223
ENSG00000206053.13	JPT2	protein_coding	4501	0.000234533	0.000234533	4.96997e-05	0.00011168	0.00011168	0.000142942	122.79	128.72	136.45	188.12	170.16	175.93	204.05	196.59	483.79	536.62	354.48	0.65192	1.50304e-14	13.823	1.6667	2.85868e-125	124.544
ENSG00000173198.6	CYSLTR1	protein_coding	2770	5.36256e-05	-5.36256e-05	1.26439e-05	0.000111655	0.000111655	7.52631e-06	20.742	21.728	18.441	14.974	16.458	31.069	24.789	26.822	47.546	47.638	67.575	-0.294055	0.318303	0.497159	1.20012	3.3122e-10	9.47988
ENSG00000167555.14	ZNF528	protein_coding	5245	3.33251e-05	-3.33251e-05	8.60328e-05	0.000111654	0.000111654	0.000109405	4.9034	5.5484	5.8548	3.627	4.6562	3.634	8.6499	7.7749	14.371	13.587	16.67	-0.19585	0.965838	0.0150956	1.08732	1.68442e-05	4.77355
ENSG00000167193.8	CRK	protein_coding	3925	4.29904e-05	4.29904e-05	9.65062e-05	0.00011165	0.00011165	4.82516e-05	63.851	64.707	57.851	61.658	66.619	65.338	86.536	80.128	128.07	131.3	176.01	0.136812	0.340022	0.468493	0.956992	6.33306e-21	20.1984
ENSG00000117862.13	TXNDC12	protein_coding	1549	1.15138e-05	1.15138e-05	3.86849e-05	0.000111638	0.000111638	3.8972e-05	142.01	143.04	131.53	133.89	129.49	209.19	142.09	142.09	352.74	319.94	336.93	0.026849	0.719333	0.14307	1.56183	2.69455e-44	43.5695
ENSG00000163867.17	ZMYM6	protein_coding	7347	3.14319e-05	-3.14319e-05	2.42277e-05	0.000111591	0.000111591	4.23881e-05	24.168	23.856	21.783	19.696	20.388	22.091	31.293	31.934	42.825	46.248	67.08	-0.120677	0.487519	0.312008	0.812003	2.30116e-11	10.6381
ENSG00000131845.14	AC005261.1	protein_coding	4785	6.50346e-05	-6.50346e-05	9.20901e-06	0.000111578	0.000111578	4.27859e-05	29.676	29.234	26.966	21.573	23.206	27.884	29.469	29.186	51.348	53.399	66.245	-0.255996	0.129907	0.886368	1.1547	7.56406e-17	16.1212
ENSG00000261098.1	AP000766.1	lncRNA	4041	4.44503e-05	-4.44503e-05	4.06399e-05	0.000111509	0.000111509	2.56377e-05	3.9946	4.5828	3.142	2.7783	2.9009	12.864	18.358	18.247	18.918	20.719	47.54	-0.45318	0.821367	0.0854628	0.432581	0.0584569	1.23316
ENSG00000110987.8	BCL7A	protein_coding	6236	7.1963e-05	7.1963e-05	3.38751e-05	0.000111502	0.000111502	0.000113856	37.293	38.447	41.194	37.958	44.907	45.755	54.073	49.807	117.43	118.62	98.423	0.269035	0.0369975	1.43183	1.50334	1.91394e-58	57.7181
ENSG00000048471.14	SNX29	protein_coding	9424	1.03719e-05	1.03719e-05	3.29605e-05	0.000111486	0.000111486	5.03881e-05	19.103	19.265	19.144	18.764	16.689	25.313	21.078	21.695	28.264	29.327	58.228	0.0276291	0.875121	0.0579317	0.746784	1.10715e-08	7.95579
ENSG00000011258.16	MBTD1	protein_coding	5468	2.96462e-05	-2.96462e-05	3.9435e-05	0.000111481	0.000111481	1.03952e-05	89.615	88.783	82.081	70.21	83.967	94.857	122.44	121.98	157.07	157.38	272.6	-0.0716456	0.607594	0.216386	0.681715	1.87488e-17	16.727
ENSG00000187605.15	TET3	protein_coding	11358	8.8581e-05	8.8581e-05	0.000145223	0.000111473	0.000111473	1.97967e-05	56.102	57.009	66.942	62.741	60.578	77.806	84.261	83.906	104.69	109.76	202.34	0.265505	0.00155927	2.80708	0.668738	1.15635e-20	19.9369
ENSG00000233056.2	ERVH48-1	lncRNA	2740	0.000154139	-0.000154139	4.54654e-05	0.000111453	0.000111453	0.000104201	25.163	28.242	19.074	11.837	15.449	26.772	14.097	12.64	22.516	19.679	50.607	-0.829976	0.000984589	3.00674	0.978594	0.000636471	3.19622
ENSG00000164144.16	ARFIP1	protein_coding	3713	6.20261e-05	-6.20261e-05	0.000136781	0.000111447	0.000111447	1.86124e-05	29.548	26.898	20.835	19.654	22.276	27.534	22.456	25.276	34.893	39.918	63.812	-0.290494	0.175477	0.755779	0.964297	2.3583e-07	6.6274
ENSG00000125484.12	GTF3C4	protein_coding	9030	0.000146367	0.000146367	8.06488e-07	0.000111351	0.000111351	4.31403e-05	34.753	37.318	38.454	47.073	41.542	63.132	74.073	77.514	115.67	121.92	160.16	0.440156	7.75133e-05	4.11062	0.965798	5.23636e-36	35.281
ENSG00000138604.10	GLCE	protein_coding	4943	6.34682e-05	-6.34682e-05	0.000174541	0.000111347	0.000111347	1.76668e-05	15.554	16.257	10.095	11.42	10.935	21.384	22.078	23.846	28.706	32.835	58.497	-0.367475	0.124046	0.906418	0.738922	2.36113e-05	4.62688
ENSG00000188493.15	C19orf54	protein_coding	3927	2.80775e-05	-2.80775e-05	7.22517e-05	0.000111317	0.000111317	4.72253e-05	59.778	61.39	61.356	52.097	50.913	71.335	48.086	46.374	76.502	77.693	132.4	-0.093238	0.58826	0.230431	1.02555	4.00473e-16	15.3974
ENSG00000010810.17	FYN	protein_coding	6183	0.000100643	-0.000100643	6.90177e-05	0.000111265	0.000111265	1.9769e-05	61.154	65.252	59.647	45.244	47.135	46.148	41.646	41.018	74.488	71.651	96.916	-0.311864	0.00620931	2.20696	1.14059	6.98699e-26	25.1557
ENSG00000177463.15	NR2C2	protein_coding	9110	8.32571e-05	-8.32571e-05	3.71949e-05	0.000111237	0.000111237	2.58248e-05	62.468	60.694	58.439	44.914	50.399	82.613	88.834	84.866	105.56	114.69	211.93	-0.230554	0.0195105	1.70973	0.660609	1.77648e-16	15.7504
ENSG00000111266.9	DUSP16	protein_coding	6957	0.000165267	-0.000165267	3.56357e-05	0.000111235	0.000111235	3.50125e-05	20.489	21.913	16.086	11.341	12.403	19.51	16.568	14.132	22.787	24.615	42.235	-0.696338	3.25485e-05	4.48747	0.946443	2.98e-08	7.52578
ENSG00000100393.14	EP300	protein_coding	8851	8.03116e-06	8.03116e-06	7.22375e-05	0.000111184	0.000111184	9.67619e-05	105.19	100.47	106.09	99.293	89.693	97.299	188.34	172.55	257.84	261.93	322.4	0.0190613	0.94106	0.0263829	0.844882	1.34092e-38	37.8726
ENSG00000178074.6	C2orf69	protein_coding	3589	5.25093e-06	-5.25093e-06	0.000191387	0.000111183	0.000111183	4.56776e-06	27.063	21.285	17.606	19.725	22.864	43.452	45.098	53.232	65.097	73.232	115.84	-0.0460781	0.855814	0.0676207	0.808209	1.45263e-08	7.83784
ENSG00000122390.19	NAA60	protein_coding	5090	5.93805e-05	5.93805e-05	6.34589e-06	0.000111179	0.000111179	5.42914e-06	38.755	38.397	39.447	39.152	42.223	31.66	31.197	23.816	44.425	50.412	67.695	0.216628	0.131048	0.88257	1.10613	2.23767e-12	11.6502
ENSG00000171988.19	JMJD1C	protein_coding	10033	5.20632e-06	-5.20632e-06	5.88898e-05	0.000111104	0.000111104	7.60141e-05	70.165	70.899	63.599	62.759	62.931	125.96	174.22	189.59	276.36	295.78	348.49	-0.0260045	0.878034	0.0564888	0.970614	1.38515e-51	50.8585
ENSG00000109133.13	TMEM33	protein_coding	8143	7.28336e-05	7.28336e-05	0.000185651	0.000111031	0.000111031	3.29682e-06	49.156	43.576	39.67	47.375	49.706	68.945	80.034	90.074	106.46	111.5	191.79	0.205204	0.0910577	1.04068	0.674699	4.50472e-15	14.3463
ENSG00000126860.11	EVI2A	protein_coding	1441	0.000120303	-0.000120303	7.67221e-05	0.00011101	0.00011101	8.34409e-05	95.693	85.141	70.489	51.725	64.628	121.85	61.267	69.779	114.29	97.778	209.55	-0.498645	0.00682195	2.16609	1.01194	4.33878e-08	7.36263
ENSG00000106346.11	USP42	protein_coding	5572	1.59383e-05	-1.59383e-05	7.97554e-05	0.000110994	0.000110994	3.30014e-06	54.897	55.136	47.958	46.287	49.615	52.867	55.896	54.238	81.837	79.459	129.38	-0.0583635	0.730024	0.136663	0.869147	2.80173e-16	15.5526
ENSG00000153107.13	ANAPC1	protein_coding	5541	0.000162187	0.000162187	3.34331e-05	0.000110987	0.000110987	9.48459e-05	58.216	59.742	62.561	76.77	73.87	70.779	110.65	105.66	167.83	192.37	200.29	0.493971	4.55408e-07	6.3416	1.05362	2.07735e-33	32.6825
ENSG00000120690.16	ELF1	protein_coding	4292	1.32943e-05	1.32943e-05	5.95793e-06	0.000110949	0.000110949	1.04874e-06	485.62	481.1	470.29	438.52	462.57	391.07	496.67	494.07	602.21	613.19	1114.4	0.0384607	0.669426	0.174297	0.612983	1.9805e-26	25.7032
ENSG00000138756.17	BMP2K	protein_coding	9048	2.65573e-06	-2.65573e-06	0.000134194	0.000110909	0.000110909	9.17365e-07	39.461	36.366	31.981	33.537	34.981	50.239	63.559	67.852	77.523	82.473	147.92	-0.00684309	0.978333	0.00951308	0.601253	1.0293e-11	10.9875
ENSG00000009844.16	VTA1	protein_coding	7170	5.56353e-05	5.56353e-05	8.11641e-05	0.000110906	0.000110906	6.47871e-05	49.683	48.013	45.671	48.367	51.364	50.67	52.758	53.135	100.75	102.64	110.09	0.169403	0.184961	0.73292	1.25962	2.58703e-45	44.5872
ENSG00000204923.4	FBXO48	protein_coding	5375	0.00012221	-0.00012221	2.9472e-05	0.000110887	0.000110887	0.00011908	13.031	10.767	9.5586	5.8602	7.8756	17.193	13.117	13.303	12.177	15.879	44.127	-0.656695	0.016238	1.78947	0.403319	0.110585	0.956304
ENSG00000142864.14	SERBP1	protein_coding	6461	0.000137795	0.000137795	0.000155531	0.000110849	0.000110849	6.37371e-05	266.4	227.72	235.54	273.64	303.5	210.08	329.08	323.36	463.32	456.2	632.22	0.363764	3.13708e-06	5.50347	0.813384	2.03385e-45	44.6917
ENSG00000001497.16	LAS1L	protein_coding	2857	7.37929e-05	7.37929e-05	5.95184e-05	0.000110817	0.000110817	0.000197127	137.42	137.05	131.67	145.73	143.04	128.78	149.36	145.28	153.6	154.59	17.069	0.213889	0.0398123	1.39998	0.383315	0.000456253	3.34079
ENSG00000043093.15	DCUN1D1	protein_coding	7741	3.96789e-05	3.96789e-05	6.86533e-05	0.000110814	0.000110814	3.52725e-05	19.934	18.113	18.08	17.485	21.411	47.082	41.976	41.783	58.526	56.74	107.67	0.169629	0.326341	0.486328	0.779052	1.67192e-13	12.7768
ENSG00000148337.21	CIZ1	protein_coding	6352	2.04018e-06	2.04018e-06	4.88757e-05	0.00011081	0.00011081	1.71542e-05	140.29	140.67	141.59	128.68	127.49	92.022	83.682	80.909	122.12	121.74	202.36	0.00728138	1	0	0.885764	1.69696e-25	24.7703
ENSG00000159063.13	ALG8	protein_coding	3655	0.000133942	0.000133942	3.89001e-05	0.000110791	0.000110791	8.31784e-05	44.914	47.591	48.229	57.766	58.622	71.745	101.65	95.676	174.81	163.39	191.11	0.472527	0.000298837	3.52457	1.0965	8.06326e-29	28.0935
ENSG00000128881.17	TTBK2	protein_coding	13114	0.000158557	-0.000158557	5.76542e-05	0.000110753	0.000110753	7.37275e-05	32.087	30.134	24.565	20.048	19.268	53.91	45.115	48.774	53.365	56.448	128.09	-0.521917	5.5098e-07	6.25886	0.543256	1.2786e-09	8.89327
ENSG00000244649.5	LINC02086	lncRNA	4081	3.70827e-06	3.70827e-06	0.000158907	0.000110729	0.000110729	4.90265e-05	9.9222	9.643	12.734	9.5524	8.2184	10.332	8.4129	9.445	13.211	11.885	28.063	0.00283284	1	0	0.808171	0.00461373	2.33595
ENSG00000173598.14	NUDT4	protein_coding	8052	1.49366e-05	1.49366e-05	7.63578e-05	0.000110719	0.000110719	2.63779e-05	10.466	10.103	8.911	9.7603	9.5439	15.781	20.406	21.368	28.616	29.478	46.31	0.0488006	0.875932	0.0575295	0.793274	7.42902e-09	8.12907
ENSG00000127526.15	SLC35E1	protein_coding	5318	6.37977e-05	-6.37977e-05	3.34361e-06	0.000110712	0.000110712	4.37501e-05	55.049	57.334	51.803	40.933	48.311	61.474	51.418	50.631	68.496	74.083	134.91	-0.193314	0.166595	0.778337	0.800456	2.06714e-12	11.6846
ENSG00000066629.17	EML1	protein_coding	7123	3.48594e-05	3.48594e-05	9.22278e-05	0.000110701	0.000110701	5.61303e-05	5.4543	4.3641	4.1039	5.4291	4.6629	4.4599	5.5086	5.4898	9.565	11.298	13.278	0.178788	0.606817	0.216942	1.24102	1.51854e-06	5.81857
ENSG00000112343.11	TRIM38	protein_coding	9313	0.000151759	-0.000151759	3.10379e-05	0.000110687	0.000110687	8.63006e-05	94.745	91.081	81.737	63.76	60.699	90.797	72.349	73.299	83.555	87.458	205.54	-0.437629	1.82279e-08	7.73926	0.549455	4.41139e-11	10.3554
ENSG00000133818.14	RRAS2	protein_coding	2890	3.34938e-05	-3.34938e-05	0.000138906	0.000110669	0.000110669	2.66199e-06	14.863	12.473	9.3997	9.4963	11.718	20.585	22.275	20.683	33.413	33.003	55.395	-0.229099	0.525552	0.279384	0.947864	1.13071e-05	4.94665
ENSG00000164209.17	SLC25A46	protein_coding	5696	3.60003e-05	-3.60003e-05	0.000103689	0.000110636	0.000110636	1.52679e-05	52.789	48.362	43.389	37.943	47.735	55.468	62.859	66.101	89.615	93.665	144.51	-0.10152	0.571246	0.243177	0.824556	1.15829e-16	15.9362
ENSG00000129315.11	CCNT1	protein_coding	7081	3.39571e-05	-3.39571e-05	7.73117e-05	0.000110551	0.000110551	9.8178e-06	69.395	69.353	59.797	57.96	58.172	104.33	126.32	126.38	162.43	174.84	280.45	-0.116254	0.28794	0.540697	0.734228	3.85336e-23	22.4142
ENSG00000196233.13	LCOR	protein_coding	25750	2.56098e-05	2.56098e-05	3.23384e-05	0.000110547	0.000110547	5.72173e-05	26.382	25.39	24.906	24.029	25.481	50.559	82.142	88.273	108.98	110.18	164.44	0.0752263	0.463893	0.333582	0.680747	3.40259e-29	28.4682
ENSG00000144036.15	EXOC6B	protein_coding	9572	2.52471e-05	-2.52471e-05	3.99081e-05	0.000110463	0.000110463	7.17878e-05	8.0033	8.9826	7.1567	7.2982	6.5656	11.586	15.116	16.049	25.305	27.826	31.7	-0.150286	0.592385	0.227396	1.08656	7.22583e-15	14.1411
ENSG00000143614.10	GATAD2B	protein_coding	9016	4.92111e-05	-4.92111e-05	3.47337e-05	0.00011045	0.00011045	1.29759e-05	102.63	95.182	96.514	79.143	85.488	137.22	141.98	133.89	188.62	191.38	326.69	-0.125452	0.164684	0.783349	0.780481	8.24231e-32	31.084
ENSG00000120669.16	SOHLH2	protein_coding	1596	4.5217e-05	4.5217e-05	5.78776e-05	0.000110404	0.000110404	0.00017077	4.2857	2.9009	3.3302	4.4943	5.5087	6.8761	2.689	2.1001	3.8655	2.2071	22.994	0.609501	0.579541	0.236916	0.666705	0.322624	0.491303
ENSG00000134308.14	YWHAQ	protein_coding	1985	0.000245584	0.000245584	1.65319e-05	0.000110381	0.000110381	0.000145773	659.81	613.91	733.2	910.62	913.89	626.19	837.33	811.9	1880.2	1894.1	1398	0.658517	8.45424e-28	27.0729	1.51279	3.23147e-158	157.491
ENSG00000135070.15	ISCA1	protein_coding	2862	9.31544e-05	9.31544e-05	4.44658e-05	0.000110341	0.000110341	7.18331e-05	27.532	29.002	28.578	33.017	35.384	30.676	33.846	35.524	71.135	65.041	74.009	0.415623	0.0369975	1.43183	1.29111	2.13425e-15	14.6708
ENSG00000166783.22	MARF1	protein_coding	7938	8.69906e-06	8.69906e-06	2.38502e-05	0.000110341	0.000110341	3.57636e-05	69.072	65.531	67.179	62.585	61.737	80.476	78.085	78.959	100.7	99.297	195.94	0.0255566	1	0	0.666966	9.72013e-16	15.0123
ENSG00000149639.15	SOGA1	protein_coding	14463	6.26481e-05	6.26481e-05	5.04767e-05	0.00011033	0.00011033	3.74355e-05	62.332	61.438	65.331	64.84	61.712	93.57	87.621	88.295	108.7	119.62	219.49	0.172798	0.0371455	1.43009	0.693794	4.40158e-23	22.3564
ENSG00000184635.16	ZNF93	protein_coding	4039	4.32432e-05	-4.32432e-05	3.2034e-05	0.000110327	0.000110327	0.000124482	37.866	36.762	32.751	30.422	29.185	47.906	50.092	58.366	132.89	126.79	100.25	-0.183643	0.318077	0.497467	1.57613	1.33409e-44	43.8748
ENSG00000017797.13	RALBP1	protein_coding	7491	1.92289e-05	1.92289e-05	8.46998e-05	0.00011021	0.00011021	2.79578e-05	113.81	119.99	122.51	111.32	109.19	92.989	93.629	93.215	151.68	158.07	205.52	0.0564202	0.645919	0.189822	1.04727	3.83358e-45	44.4164
ENSG00000196419.12	XRCC6	protein_coding	2994	0.000203127	0.000203127	5.47995e-05	0.00011014	0.00011014	0.000169389	495.66	498.14	523.19	673.83	622.97	519.91	611.25	614.22	550.8	553.77	82.345	0.524847	1.14503e-15	14.9412	0.168289	0.0351582	1.45397
ENSG00000196632.10	WNK3	protein_coding	11606	4.45941e-05	-4.45941e-05	3.65169e-05	0.00011013	0.00011013	2.51433e-05	5.1391	5.9837	4.4523	4.595	3.7035	11.844	16.429	16.317	20.824	22.856	35.737	-0.278699	0.35334	0.451807	0.733449	4.90468e-08	7.30939
ENSG00000162894.12	FCMR	protein_coding	3436	9.06954e-05	-9.06954e-05	6.50043e-05	0.000110055	0.000110055	4.44346e-05	15.368	20.596	16.242	11.255	11.562	10.086	5.5314	8.9419	11.163	13.012	24.156	-0.513873	0.0760715	1.11878	1.05153	0.00224314	2.64914
ENSG00000003056.8	M6PR	protein_coding	2996	0.000109895	0.000109895	4.41341e-05	0.00011004	0.00011004	9.96903e-05	129.49	120.31	139.26	145.94	140.86	127.24	144.88	145.25	305.75	301.98	275.89	0.339327	0.000774843	3.11079	1.38495	1.17302e-61	60.9307
ENSG00000124406.16	ATP8A1	protein_coding	10228	0.000142183	-0.000142183	2.1236e-05	0.000110031	0.000110031	0.000101266	63.799	59.492	52.831	39.791	44.38	112.49	87.037	91.702	95.408	101.41	256.75	-0.411521	5.10267e-06	5.2922	0.456501	8.67569e-09	8.0617
ENSG00000271452.1	AC005034.6	lncRNA	362	5.57456e-05	-5.57456e-05	4.94442e-05	0.00011003	0.00011003	1.65129e-05	19.651	15.53	17.129	10.338	6.2966	23.933	25.404	32.406	58.537	35.928	112.26	-0.93732	1	0	1.02605	0.0423019	1.37364
ENSG00000165527.7	ARF6	protein_coding	3761	7.40523e-05	7.40523e-05	3.71215e-05	0.000109952	0.000109952	2.59422e-07	148.98	143.76	145.63	150.42	158.44	140.06	145.73	162.94	200.34	222.33	351.86	0.217038	0.015223	1.8175	0.770197	7.8949e-17	16.1027
ENSG00000150764.14	DIXDC1	protein_coding	7638	5.50878e-06	5.50878e-06	3.06005e-06	0.000109944	0.000109944	6.45863e-05	1.5403	1.7751	1.5077	1.7557	1.279	2.6467	2.4883	1.6822	2.7041	3.4411	8.0937	0.0176545	1	0	0.881115	0.0402626	1.3951
ENSG00000266094.8	RASSF5	protein_coding	4466	3.84864e-05	-3.84864e-05	2.10624e-05	0.000109942	0.000109942	9.99752e-06	119.22	122.99	110.41	99.021	103.68	131.14	91.154	95.063	168.95	167.09	231.74	-0.116632	0.276017	0.559065	1.16944	5.44191e-40	39.2642
ENSG00000145545.12	SRD5A1	protein_coding	6922	4.76616e-05	-4.76616e-05	8.77187e-06	0.000109926	0.000109926	1.10603e-05	22.806	25.13	21.969	18.607	19.711	25.951	23.117	21.063	34.992	35.778	55.507	-0.182165	0.304248	0.516773	0.998977	5.78822e-13	12.2375
ENSG00000114127.10	XRN1	protein_coding	11026	0.000125947	-0.000125947	2.29494e-05	0.000109909	0.000109909	0.000111622	43.077	42.379	36.233	29.105	29.976	79.677	63.722	72.652	65.489	70.013	197.38	-0.392429	5.50286e-05	4.25941	0.307703	0.00286594	2.54273
ENSG00000047932.14	GOPC	protein_coding	3971	8.17465e-05	-8.17465e-05	5.92322e-05	0.000109759	0.000109759	2.99998e-05	89.431	79.114	72.424	60.708	66.749	74.035	82.754	85.671	127.33	131.83	182.78	-0.264358	0.033441	1.47572	0.939339	6.04637e-21	20.2185
ENSG00000159596.7	TMEM69	protein_coding	1359	9.71595e-05	9.71595e-05	2.27638e-05	0.000109693	0.000109693	7.64868e-05	100.06	110.96	107.77	121.63	123.88	102.43	126.77	133.59	256	210.55	260.79	0.360016	0.0208601	1.68068	1.16019	3.0227e-16	15.5196
ENSG00000242259.8	C22orf39	protein_coding	4050	5.03847e-05	-5.03847e-05	4.73398e-07	0.000109628	0.000109628	4.21383e-05	66.947	66.221	61.607	52.286	55.397	60.754	60.704	52.276	108.49	105.57	124.3	-0.166589	0.239287	0.621081	1.24205	7.9412e-27	26.1001
ENSG00000180861.9	LINC01559	lncRNA	3941	0.000103434	-0.000103434	9.82168e-05	0.000109627	0.000109627	0.000122612	4.3737	3.3565	3.971	1.7409	1.4046	5.8624	3.7336	2.8349	4.6282	3.9877	15.936	-1.15669	0.0993271	1.00293	0.713888	0.110371	0.957144
ENSG00000181004.10	BBS12	protein_coding	3424	3.26512e-05	-3.26512e-05	9.22173e-06	0.000109575	0.000109575	1.76264e-05	5.5135	3.8633	4.5705	3.0968	3.8991	5.7354	4.1183	5.3839	10.733	10.604	15.321	-0.288027	1	0	1.48112	7.50177e-05	4.12484
ENSG00000182700.5	IGIP	protein_coding	3357	0.000105774	-0.000105774	3.01926e-05	0.00010953	0.00010953	2.51979e-05	9.1281	9.3584	6.9487	3.716	6.2079	14.969	14.61	19.137	21.814	21.066	45.048	-0.761654	0.0647111	1.18902	0.660806	0.00646177	2.18965
ENSG00000136240.10	KDELR2	protein_coding	2590	9.30591e-06	-9.30591e-06	0.000203133	0.000109498	0.000109498	3.61581e-06	131.2	127.17	98.957	109.69	116.17	181.98	180.85	171.9	268.96	252.02	413.28	-0.054294	0.72053	0.142348	0.881617	3.68819e-21	20.4332
ENSG00000054793.14	ATP9A	protein_coding	7812	2.02235e-05	2.02235e-05	2.37584e-05	0.000109486	0.000109486	0.000234038	26.757	25.949	27.025	24.192	26.594	34.159	12.008	13.086	12.979	13.146	55.016	0.085791	0.758372	0.120118	0.375263	0.0931045	1.03103
ENSG00000213064.10	SFT2D2	protein_coding	11048	7.0909e-05	7.0909e-05	3.20369e-05	0.000109481	0.000109481	7.21522e-05	34.72	36.308	37.337	37.318	37.667	116.06	122.86	129.9	119.96	130.89	326.06	0.219034	0.0495721	1.30476	0.306504	9.58711e-05	4.01831
ENSG00000101337.16	TM9SF4	protein_coding	3955	4.31051e-05	-4.31051e-05	1.18427e-06	0.000109473	0.000109473	2.14149e-06	127.15	135.54	119.98	110.87	104.97	139.76	120.45	119.78	193.97	195.6	284.84	-0.142118	0.266922	0.573616	1.01571	1.07199e-32	31.9698
ENSG00000134802.17	SLC43A3	protein_coding	4441	0.000126653	0.000126653	1.87805e-05	0.000109374	0.000109374	0.000133893	151.55	149	162.63	177.46	171.87	156.33	201	202.52	453.66	434.41	348.17	0.35752	3.80092e-06	5.42011	1.4564	1.06291e-102	101.974
ENSG00000153944.11	MSI2	protein_coding	8030	0.000102957	-0.000102957	1.6754e-05	0.000109372	0.000109372	5.61427e-05	305.25	277.69	263.61	205.92	237.59	328.29	347.78	365.92	372.05	387.57	890.4	-0.254993	0.000858499	3.06626	0.407748	6.75943e-12	11.1701
ENSG00000114480.13	GBE1	protein_coding	2864	0.000339217	-0.000339217	7.83935e-05	0.000109358	0.000109358	0.000183851	245.32	235.67	195.27	99.527	120.75	307.75	131.22	131.46	162.5	151.37	483.22	-0.98814	4.00065e-25	24.3979	0.57537	1.01467e-07	6.99367
ENSG00000163053.11	SLC16A14	protein_coding	4915	9.80892e-05	-9.80892e-05	0.000134302	0.000109351	0.000109351	4.36326e-05	15.42	16.552	10.513	9.5812	10.534	18.45	20.083	25.686	36.947	35.723	49.56	-0.528165	0.0244792	1.6112	0.982509	1.10776e-08	7.95556
ENSG00000196081.9	ZNF724	protein_coding	1537	3.0531e-05	3.0531e-05	5.54336e-06	0.000109268	0.000109268	4.77485e-05	24.565	22.807	24.014	26.581	21.821	37.955	50.659	52.7	78.359	83.209	113.29	0.17245	0.655746	0.183265	0.961837	5.26096e-07	6.27893
ENSG00000109270.13	LAMTOR3	protein_coding	4152	6.14672e-05	6.14672e-05	7.61529e-05	0.000109208	0.000109208	9.72057e-05	26.82	22.301	23.326	26.139	26.9	26.153	34.553	37.134	68.544	65.847	68.395	0.24883	0.17931	0.746395	1.22413	1.93693e-19	18.7129
ENSG00000011405.13	PIK3C2A	protein_coding	8278	0.000109603	-0.000109603	0.00012843	0.000109204	0.000109204	7.06487e-06	25.383	22.451	17.835	15.672	16.679	43.121	47.845	50.949	65.001	70.636	110.5	-0.425376	0.00539974	2.26763	0.774393	3.94045e-15	14.4045
ENSG00000151012.13	SLC7A11	protein_coding	9521	6.64155e-05	-6.64155e-05	4.72726e-05	0.000109178	0.000109178	9.03376e-05	19.196	15.248	15.227	12.087	14.364	30.818	25.114	26.403	27.243	30.223	73.13	-0.243502	0.266491	0.574317	0.474838	0.000492567	3.30753
ENSG00000147419.18	CCDC25	protein_coding	3647	5.12296e-05	-5.12296e-05	7.92223e-06	0.000109165	0.000109165	1.02476e-05	61.142	62.204	57.322	47.631	51.607	57.648	42.363	55.755	73.476	82.543	119.94	-0.173792	0.257548	0.589141	0.984015	4.34226e-11	10.3623
ENSG00000122484.9	RPAP2	protein_coding	16643	2.59446e-05	-2.59446e-05	2.37532e-05	0.000109145	0.000109145	3.43897e-05	15.963	14.724	15.187	12.461	14.107	17.005	20.998	23.697	30.042	32.854	46.616	-0.0692286	0.54215	0.26588	0.809449	1.76445e-14	13.7534
ENSG00000197142.10	ACSL5	protein_coding	3830	0.000225527	0.000225527	0.000109612	0.000109124	0.000109124	5.47315e-05	37.075	41.013	53.041	64.897	59.429	46.75	50.584	46.382	93.637	86.876	103.02	0.8136	6.00147e-10	9.22174	1.21623	6.42918e-22	21.1918
ENSG00000126773.13	PCNX4	protein_coding	21397	3.63739e-05	3.63739e-05	2.85726e-05	0.000109092	0.000109092	2.60233e-05	16.866	15.672	16.946	15.654	16.558	26.697	33.753	36.994	44.766	49.716	74.014	0.124792	0.314159	0.50285	0.734332	4.62945e-18	17.3345
ENSG00000090857.13	PDPR	protein_coding	9068	3.58152e-05	3.58152e-05	4.23579e-05	0.000109088	0.000109088	1.07089e-05	91.572	88.655	93.291	87.871	87.906	97.136	103.31	99.921	144.35	156.57	225.95	0.104165	0.257577	0.589092	0.884308	9.30299e-34	33.0314
ENSG00000183726.11	TMEM50A	protein_coding	2165	2.05274e-05	2.05274e-05	5.93023e-05	0.000109067	0.000109067	5.21348e-05	174.4	169.4	159.3	158.74	166.5	157.14	157.45	156.88	298.96	285.1	330.71	0.059778	0.665745	0.176692	1.21234	1.7463e-36	35.7579
ENSG00000023902.14	PLEKHO1	protein_coding	2707	7.9543e-05	7.9543e-05	7.31451e-05	0.000109053	0.000109053	0.000119692	114.01	130.96	134.82	128.8	137.13	101.14	87.196	82.132	79.469	78.575	11.464	0.259392	0.0325302	1.48771	0.219359	0.119992	0.920847
ENSG00000170385.10	SLC30A1	protein_coding	5792	9.20597e-06	-9.20597e-06	6.70071e-05	0.000109032	0.000109032	0.000130233	40.246	32.716	33.239	30.907	33.901	75.49	48.162	50.153	52.748	56.793	154.66	-0.0328712	1	0	0.473382	0.000101781	3.99233
ENSG00000103064.15	SLC7A6	protein_coding	7152	9.46753e-05	9.46753e-05	1.13977e-05	0.000108938	0.000108938	0.000101147	66.984	63.115	68.658	73.388	69.66	60.004	87.952	80.372	148.93	153.7	152.38	0.27731	0.004283	2.36825	1.16521	3.78259e-48	47.4222
ENSG00000196417.13	ZNF765	protein_coding	11003	6.63516e-06	6.63516e-06	1.1865e-05	0.000108904	0.000108904	7.25686e-05	9.7474	8.4154	9.2315	8.1346	8.8487	15.328	16.047	15.688	29.01	35.658	32.524	0.0412382	0.780011	0.107899	1.34432	3.12113e-23	22.5057
ENSG00000139826.6	ABHD13	protein_coding	5213	3.73085e-05	-3.73085e-05	0.000142166	0.000108884	0.000108884	6.74208e-05	24.3	18.143	16.766	15.255	19.364	39.333	30.343	32.576	40.495	40.023	87.264	-0.157498	0.444515	0.352113	0.67324	2.73358e-06	5.56327
ENSG00000104312.8	RIPK2	protein_coding	2410	4.78445e-06	4.78445e-06	5.35779e-05	0.000108842	0.000108842	3.5097e-06	29.971	29.639	30.875	30.022	24.456	35.47	20.606	26.656	44.52	51.831	63.975	0.012381	1	0	1.34153	8.78824e-10	9.0561
ENSG00000155961.5	RAB39B	protein_coding	3312	0.000152888	-0.000152888	1.42697e-05	0.000108837	0.000108837	7.56929e-06	22.965	23.664	18.098	10.546	14.059	17.091	15.549	12.481	24.621	28.552	37.257	-0.784287	0.00121006	2.91719	1.2441	2.64936e-07	6.57686
ENSG00000162849.16	KIF26B	protein_coding	13592	6.53797e-05	-6.53797e-05	3.46513e-05	0.000108827	0.000108827	3.71995e-05	0.94608	0.90022	0.65172	0.43595	0.55102	0.93489	0.85703	1.0686	1.3617	1.4752	3.606	-0.76586	0.44293	0.353665	0.873839	0.0472903	1.32523
ENSG00000133812.15	SBF2	protein_coding	7746	0.000101909	-0.000101909	3.22026e-05	0.000108783	0.000108783	4.88296e-05	30.977	33.599	29.505	21.097	25.475	51.675	47.331	45.362	56.895	61.216	118.89	-0.33224	0.0168123	1.77437	0.667841	2.7926e-10	9.55399
ENSG00000165156.15	ZHX1	protein_coding	5721	7.30928e-05	7.30928e-05	6.01097e-06	0.000108753	0.000108753	2.91041e-05	39.598	38.844	40.258	42.302	42.119	48.562	51.118	53.704	78.44	88.235	113.65	0.246331	0.0583653	1.23385	0.986143	1.59076e-19	18.7984
ENSG00000176018.13	LYSMD3	protein_coding	4543	0.000123153	-0.000123153	0.000184179	0.000108711	0.000108711	8.32889e-05	42.097	33.63	25.998	22.585	26.162	53.653	39.676	44.39	47.412	54.096	119.11	-0.497774	0.00359563	2.44422	0.588348	6.81198e-05	4.16673
ENSG00000155368.16	DBI	protein_coding	1991	2.30929e-05	-2.30929e-05	2.50626e-05	0.000108691	0.000108691	0.000142523	182.22	202.14	173.81	162.43	166.98	165.36	156.12	160.49	151.56	146.03	21.03	-0.0816037	0.568725	0.245098	0.228748	0.132869	0.876576
ENSG00000136828.19	RALGPS1	protein_coding	8929	5.66464e-05	-5.66464e-05	3.67666e-05	0.000108656	0.000108656	0.000133839	12.624	12.926	12.169	9.5352	10.175	14.102	9.3382	9.7598	10.004	10.227	31.997	-0.234216	0.211922	0.673824	0.400666	0.075738	1.12069
ENSG00000135828.11	RNASEL	protein_coding	6013	5.58329e-05	-5.58329e-05	1.4385e-05	0.000108633	0.000108633	1.45475e-05	26.027	25.849	24.062	19.916	20.633	22.189	17.843	16.908	27.881	30.597	44.77	-0.215252	0.221597	0.654436	1.06923	6.8306e-11	10.1655
ENSG00000137575.12	SDCBP	protein_coding	4026	4.48077e-05	-4.48077e-05	4.37811e-05	0.000108594	0.000108594	2.81417e-05	60.007	56.02	52.146	43.844	51.683	57.099	46.599	51.755	96.607	87.425	111.52	-0.142018	0.388906	0.410156	1.22141	2.29706e-22	21.6388
ENSG00000115364.14	MRPL19	protein_coding	6802	7.67482e-05	7.67482e-05	0.000174079	0.000108592	0.000108592	6.75162e-05	44.045	38.116	35.987	41.081	47.393	87.463	83.915	86.643	87.229	100.23	221.2	0.244964	0.0676917	1.16946	0.453484	6.58114e-06	5.1817
ENSG00000109586.12	GALNT7	protein_coding	4795	0.000152192	0.000152192	5.5025e-05	0.000108564	0.000108564	1.8985e-05	108.64	101.04	122.67	128.13	133.37	116.24	124.28	133.98	179.85	199.87	279.58	0.458159	4.2659e-08	7.36999	0.873132	7.32662e-24	23.1351
ENSG00000179981.10	TSHZ1	protein_coding	5590	3.63876e-06	3.63876e-06	3.95616e-05	0.000108553	0.000108553	6.1896e-06	45.127	42.949	45.004	38.216	41.999	34.614	38.277	40.872	53.119	56.034	89.574	0.0043157	0.80178	0.0959447	0.780863	3.15069e-10	9.50159
ENSG00000275764.1	AC092747.4	lncRNA	1613	6.86552e-05	-6.86552e-05	7.0047e-05	0.000108485	0.000108485	1.21253e-05	22.39	18.452	15.011	12.181	13.929	28.647	31.548	33.94	46.396	53.587	81.233	-0.50818	0.180197	0.744252	0.926957	7.53743e-05	4.12278
ENSG00000166479.10	TMX3	protein_coding	5296	9.73212e-05	-9.73212e-05	0.000166761	0.000108478	0.000108478	3.63691e-05	68.865	59.508	48.395	43.635	49.311	77.652	71.659	82.696	89.901	102.53	188.81	-0.327349	0.00664466	2.17753	0.634425	2.01511e-08	7.6957
ENSG00000127311.9	HELB	protein_coding	12746	0.000113814	-0.000113814	0.000112554	0.000108457	0.000108457	4.97243e-05	6.2465	5.656	4.1467	3.1563	4.0365	10.468	12.747	12.052	12.332	13.669	31.478	-0.589336	0.01649	1.78278	0.386534	0.0160276	1.79513
ENSG00000135069.14	PSAT1	protein_coding	2197	0.000141317	-0.000141317	1.77309e-05	0.00010845	0.00010845	5.1285e-05	183.56	183.94	163.16	111.29	138.43	169.31	120.27	129.42	178.01	184.38	331.27	-0.418895	0.000586875	3.23145	0.854557	1.27345e-14	13.895
ENSG00000177683.14	THAP5	protein_coding	3702	7.16488e-05	-7.16488e-05	5.62856e-05	0.000108416	0.000108416	1.62892e-05	31.927	24.744	23.928	19.544	21.638	27.772	25.67	31.688	35.649	42.818	70.788	-0.323119	0.120735	0.918166	0.767048	6.06463e-05	4.2172
ENSG00000078687.17	TNRC6C	protein_coding	10356	4.89626e-05	4.89626e-05	7.67875e-05	0.000108374	0.000108374	4.26587e-05	18.124	17.18	19.759	18.249	18.237	24.54	24.983	23.249	28.517	30.743	60.717	0.187473	0.218894	0.659767	0.615638	1.00923e-06	5.99601
ENSG00000146463.12	ZMYM4	protein_coding	7523	2.69781e-06	-2.69781e-06	2.63656e-06	0.000108355	0.000108355	6.74495e-05	117.54	119.17	113.23	110.48	103.75	137.43	172.85	188.68	279.14	299.63	346.08	-0.00302828	1	0	0.99615	1.48635e-48	47.8279
ENSG00000022267.19	FHL1	protein_coding	6040	1.53006e-05	-1.53006e-05	2.63303e-05	0.000108344	0.000108344	7.44718e-05	31.074	31.92	28.843	26.901	27.926	39.877	29.132	31.538	82.291	71.194	64.183	-0.0598458	0.734081	0.134256	1.65703	7.97787e-41	40.0981
ENSG00000162735.18	PEX19	protein_coding	3143	5.79124e-05	5.79124e-05	7.8142e-06	0.000108328	0.000108328	4.01057e-05	70.337	73.231	71.963	74.022	75.009	109.71	82.513	80.514	181.61	174.66	182.51	0.194757	0.123194	0.909412	1.4466	9.17704e-45	44.0373
ENSG00000198246.9	SLC29A3	protein_coding	2592	5.30714e-05	5.30714e-05	6.74499e-05	0.000108255	0.000108255	2.97174e-05	20.9	23.348	25.745	23.582	25.628	24.289	18.686	20.259	44.292	38.051	49.031	0.294712	0.254224	0.594783	1.39807	2.38279e-10	9.62291
ENSG00000154229.12	PRKCA	protein_coding	8842	8.92542e-05	-8.92542e-05	8.11341e-05	0.000108249	0.000108249	0.000106578	20.701	21.244	16.463	14.849	14.878	24.3	19.762	19.396	20.143	21.329	57.855	-0.355943	0.0191076	1.71879	0.400954	0.0131709	1.88039
ENSG00000109654.15	TRIM2	protein_coding	8652	1.86619e-05	-1.86619e-05	8.04343e-05	0.000108248	0.000108248	7.47678e-05	5.2494	4.3955	3.8564	3.965	3.9894	6.8761	9.0703	10.976	15.687	17.914	20.183	-0.1396	0.668245	0.175064	1.06028	1.4628e-08	7.83481
ENSG00000204842.18	ATXN2	protein_coding	10426	4.17313e-05	-4.17313e-05	4.64797e-05	0.000108179	0.000108179	1.61258e-06	37.998	36.445	32.881	31.049	30.077	40.608	49.101	51.758	62.801	61.541	111.71	-0.143939	0.232895	0.632841	0.619782	1.00091e-11	10.9996
ENSG00000107036.12	RIC1	protein_coding	7383	2.23726e-05	-2.23726e-05	8.67725e-05	0.000108174	0.000108174	9.20663e-05	88.643	89.315	91.706	76.963	78.463	141.68	104.38	117.43	126.36	128.05	307.34	-0.0549731	0.652107	0.185681	0.515095	1.2828e-09	8.89184
ENSG00000169251.12	NMD3	protein_coding	4865	3.76242e-05	-3.76242e-05	7.93581e-05	0.000108156	0.000108156	2.72913e-06	68.217	64.372	57.78	51.54	59.637	67.198	71.706	80.148	103.16	101.98	169.85	-0.115356	0.420291	0.37645	0.751064	5.14568e-13	12.2886
ENSG00000205659.10	LIN52	protein_coding	2887	3.39959e-05	3.39959e-05	0.000146915	0.000108133	0.000108133	7.2617e-05	27.104	22.337	19.739	24.63	24.588	31.611	34.615	34.442	70.427	67.294	72.003	0.131728	0.615894	0.210494	1.31439	1.51558e-16	15.8194
ENSG00000001167.14	NFYA	protein_coding	3797	0.000112698	0.000112698	4.19802e-05	0.000108126	0.000108126	2.95991e-05	122.21	122.02	134.3	141.76	137.81	126.56	127.07	131.23	205.5	217.94	277.3	0.33575	0.000168673	3.77296	1.03061	1.65156e-33	32.7821
ENSG00000147457.14	CHMP7	protein_coding	3766	0.000118893	0.000118893	4.46271e-05	0.000108102	0.000108102	7.08551e-05	52.38	52.16	59.666	63.35	63.379	64.876	59.584	55.328	121.8	133.82	118.7	0.418202	0.000764871	3.11641	1.47212	2.77952e-39	38.556
ENSG00000156011.17	PSD3	protein_coding	13529	0.00010726	-0.00010726	7.34006e-06	0.000108078	0.000108078	8.49904e-06	45.725	44.805	39.7	32.826	32.902	70.059	88.277	95.794	110.93	115.46	196.21	-0.321597	0.000206527	3.68502	0.616008	2.66317e-18	17.5746
ENSG00000102743.15	SLC25A15	protein_coding	3578	7.84859e-05	7.84859e-05	5.16564e-05	0.000108071	0.000108071	6.15882e-05	31.046	31.609	36.228	32.86	39.952	46.814	58.259	57.455	92.96	101.78	116.47	0.355807	0.0410229	1.38697	1.06887	1.01022e-18	17.9956
ENSG00000203667.10	COX20	protein_coding	2320	6.1769e-05	6.1769e-05	8.90351e-05	0.000108024	0.000108024	5.03002e-05	45.167	37.916	38.818	43.554	46.739	38.589	43.075	40.452	73.071	78.484	90.98	0.25785	0.190078	0.721068	1.17821	1.41178e-12	11.8502
ENSG00000117697.15	NSL1	protein_coding	13383	1.22247e-05	-1.22247e-05	3.60296e-05	0.000107981	0.000107981	1.42705e-05	22.406	20.707	19.945	18.736	19.222	32.455	35.641	36.524	45.517	45.595	83.037	-0.0442275	0.641484	0.192814	0.654302	8.5104e-13	12.07
ENSG00000111897.7	SERINC1	protein_coding	3010	6.43472e-05	-6.43472e-05	8.31572e-06	0.000107965	0.000107965	1.25929e-05	153.43	143.27	138.42	114.7	121.06	155.05	157.65	163.69	213.79	216.41	371.98	-0.192261	0.0755955	1.1215	0.73863	1.87556e-16	15.7269
ENSG00000174738.13	NR1D2	protein_coding	5117	0.000116292	-0.000116292	5.67662e-05	0.000107923	0.000107923	0.000114365	32.028	29.535	24.871	18.711	22.082	34.089	24.083	24.454	25.267	29.124	74.991	-0.455477	0.00663312	2.17828	0.481557	0.00819977	2.0862
ENSG00000145354.12	CISD2	protein_coding	5438	1.75871e-05	1.75871e-05	1.11245e-05	0.000107921	0.000107921	4.03278e-05	25.257	24.811	24.869	24.201	23.293	24.004	23.45	23.113	44.097	41.605	51.542	0.0645669	0.76283	0.117572	1.19884	1.8895e-16	15.7237
ENSG00000033327.13	GAB2	protein_coding	6405	0.000224575	-0.000224575	3.49883e-05	0.000107876	0.000107876	7.56542e-05	118.97	117.51	98.886	67.194	69.294	124.09	88.829	89.31	111.61	123.53	242.91	-0.652852	8.21588e-17	16.0853	0.718093	5.26636e-16	15.2785
ENSG00000135677.11	GNS	protein_coding	5616	1.6754e-05	1.6754e-05	2.23747e-05	0.000107874	0.000107874	1.18934e-05	40.095	42.515	41.221	38.428	39.66	55.949	62.008	53.614	80.002	95.192	128.54	0.0596255	0.754944	0.122085	0.918042	1.04455e-14	13.9811
ENSG00000089248.7	ERP29	protein_coding	2371	3.24116e-05	-3.24116e-05	8.2476e-05	0.000107868	0.000107868	9.7535e-05	197.44	190.11	168.62	157.18	170.71	197.32	150.75	151.73	132.93	141.25	23.476	-0.101683	0.396543	0.40171	0.176085	0.287836	0.540855
ENSG00000230658.2	KLHL7-DT	lncRNA	3581	4.27583e-05	4.27583e-05	4.73867e-05	0.000107865	0.000107865	3.46749e-06	3.5909	4.3403	4.9473	4.3545	5.365	5.3227	7.0195	6.0838	10.711	8.5502	19.052	0.434933	0.726726	0.138629	0.877011	0.0132783	1.87686
ENSG00000182628.13	SKA2	protein_coding	3329	6.23852e-05	6.23852e-05	7.74024e-05	0.000107784	0.000107784	6.49172e-05	91.638	75.795	81.602	81.035	95.761	101.5	125.97	121.15	206.03	212.27	242.45	0.216404	0.107376	0.969094	1.07778	3.04261e-33	32.5168
ENSG00000272941.1	AC083862.2	lncRNA	1044	4.93505e-05	-4.93505e-05	4.42284e-05	0.000107754	0.000107754	6.40468e-05	8.6482	8.5525	8.7677	4.1821	6.238	8.852	5.8725	10.166	25.179	26.213	27.602	-0.586543	0.816085	0.0882647	1.98857	2.64982e-05	4.57678
ENSG00000149658.18	YTHDF1	protein_coding	3195	1.76054e-05	-1.76054e-05	7.71721e-05	0.000107701	0.000107701	5.04408e-06	156.45	156.29	136.78	135.09	135.96	140.47	139.7	152.46	199.56	203.37	332.17	-0.0660096	0.676621	0.169654	0.781009	3.13209e-17	16.5042
ENSG00000113273.17	ARSB	protein_coding	8609	0.000181485	0.000181485	8.94965e-06	0.000107674	0.000107674	9.7117e-05	6.6739	7.3369	8.4717	12.425	10.212	10.869	16.664	17.066	28.229	29.522	31.155	0.835894	4.82545e-05	4.31646	1.09347	2.33032e-15	14.6326
ENSG00000124151.19	NCOA3	protein_coding	8145	1.90195e-05	-1.90195e-05	4.1047e-05	0.000107591	0.000107591	3.66227e-05	48.673	50.102	48.107	44.569	40.898	64.106	67.594	68.585	76.7	83.832	163.17	-0.0673855	0.735836	0.133219	0.554946	2.04771e-09	8.68873
ENSG00000177565.17	TBL1XR1	protein_coding	10129	6.0307e-05	-6.0307e-05	0.000115818	0.000107573	0.000107573	8.35414e-05	87.976	68.529	67.777	56.591	71.24	159.67	141.58	148.47	147.82	161.73	383.46	-0.151918	0.728192	0.137754	0.411387	1.66695e-08	7.77808
ENSG00000255302.5	EID1	protein_coding	2035	4.77821e-05	4.77821e-05	0.000159902	0.000107504	0.000107504	0.000103432	244.29	214.18	202.12	208.73	253.94	187.61	225.96	235.8	454.61	462.83	418.4	0.151483	0.315591	0.500876	1.3081	6.14256e-57	56.2117
ENSG00000121297.8	TSHZ3	protein_coding	4961	2.87653e-05	2.87653e-05	0.000116913	0.00010749	0.00010749	6.88892e-05	25.204	24.064	28.867	24.768	24.286	31.901	26.941	27.7	33.144	32.661	74.916	0.133906	0.52154	0.282713	0.586169	0.000248644	3.60442
ENSG00000100029.18	PES1	protein_coding	3252	0.0001916	0.0001916	1.33345e-05	0.000107456	0.000107456	0.000165448	123.42	125.49	138.1	169.55	165.22	97.686	134.8	124.02	104.67	109.9	16.359	0.568445	6.36989e-11	10.1959	0.0481409	1	0
ENSG00000121931.16	LRIF1	protein_coding	3581	0.00011769	-0.00011769	3.41428e-05	0.000107396	0.000107396	4.61422e-06	69.297	67.414	57.307	43.893	49.649	72.582	78.07	77.998	109.89	111.08	175.18	-0.408329	0.00207298	2.6834	0.819774	6.15054e-14	13.2111
ENSG00000113966.10	ARL6	protein_coding	4670	4.38982e-06	-4.38982e-06	9.43159e-05	0.00010739	0.00010739	9.48446e-05	5.9758	6.5148	4.6156	5.2757	5.5782	11.873	7.3519	7.536	9.7644	10.618	25.79	-0.0614776	1	0	0.770618	0.0080523	2.09408
ENSG00000276023.5	DUSP14	protein_coding	2330	3.67797e-05	3.67797e-05	5.00798e-05	0.00010738	0.00010738	6.83162e-05	30.883	32.928	34.977	31.722	34.379	30.987	24.208	23.016	61.821	61.053	54.333	0.191579	0.43565	0.360862	1.69867	4.18787e-18	17.378
ENSG00000112335.15	SNX3	protein_coding	1824	4.21079e-05	-4.21079e-05	7.03003e-05	0.000107371	0.000107371	1.76529e-05	235.05	237.14	204.3	188.76	201.37	220.08	144.87	143.02	335.15	286.11	338.52	-0.135433	0.311075	0.507135	1.42884	4.71754e-36	35.3263
ENSG00000115902.11	SLC1A4	protein_coding	4683	0.000123447	-0.000123447	2.22839e-05	0.000107351	0.000107351	1.91352e-05	60.06	55.575	51.955	37.493	41.442	53.775	38.49	37.456	63.522	68.506	95.772	-0.411893	0.000862232	3.06438	1.11593	2.8951e-18	17.5383
ENSG00000077232.18	DNAJC10	protein_coding	21100	7.8114e-06	-7.8114e-06	8.85149e-05	0.000107316	0.000107316	1.57891e-05	22.809	21.158	19.326	19.451	19.43	23.596	23.245	25.31	30.205	34.095	56.017	-0.0374748	0.775919	0.110184	0.722016	7.87706e-14	13.1036
ENSG00000111752.11	PHC1	protein_coding	2467	2.85274e-05	-2.85274e-05	6.547e-05	0.00010727	0.00010727	4.55667e-05	19.297	19.973	21.065	14.158	18.875	15.218	15.905	15.171	20.55	18.232	45.325	-0.111238	0.765049	0.116311	0.638973	0.0334637	1.47543
ENSG00000178904.19	DPY19L3	protein_coding	8217	1.52292e-05	1.52292e-05	5.96267e-05	0.00010725	0.00010725	4.22874e-05	27.67	22.9	23.501	23.683	23.618	27.133	32.755	29.437	32.513	35.58	75.564	0.0425256	0.80951	0.091778	0.449556	0.000786441	3.10433
ENSG00000154309.8	DISP1	protein_coding	4159	2.65406e-05	2.65406e-05	9.36332e-06	0.000107221	0.000107221	2.41491e-05	7.7626	10.019	8.7326	9.0733	8.769	9.5826	13.12	10.88	17.93	18.568	28.544	0.148945	0.661348	0.17957	0.925237	0.000122189	3.91297
ENSG00000171467.16	ZNF318	protein_coding	8448	8.14066e-05	-8.14066e-05	4.76048e-05	0.000107128	0.000107128	0.000102561	58.23	59.187	55.504	44.225	45.945	70.968	48.406	47.478	56.771	59.978	138.37	-0.240678	0.0200738	1.69737	0.602153	2.23611e-09	8.65051
ENSG00000185651.14	UBE2L3	protein_coding	2822	0.000139734	0.000139734	3.03304e-05	0.000107124	0.000107124	0.000112272	106.36	112.15	113.42	136.81	129.58	116.46	166.63	161.33	324.03	290.93	286.35	0.427416	4.96339e-05	4.30422	1.22603	2.00236e-40	39.6985
ENSG00000185905.4	C16orf54	protein_coding	2468	5.29287e-05	-5.29287e-05	6.41358e-05	0.00010711	0.00010711	3.96533e-05	51.66	48.104	50.13	38.541	39.846	40.722	26.332	30.104	45.43	46.77	78.639	-0.208458	0.306206	0.513987	1.02442	4.56039e-07	6.341
ENSG00000116731.22	PRDM2	protein_coding	10513	1.13947e-05	1.13947e-05	4.46403e-05	0.000107103	0.000107103	3.84138e-05	47.183	48.191	47.775	46.099	41.938	65.16	84.56	86.293	118.08	121.96	171.09	0.0258794	0.85175	0.0696877	0.808376	4.40412e-30	29.3561
ENSG00000284024.2	HSPA14	protein_coding	4401	1.60397e-05	-1.60397e-05	0.000105586	0.000107088	0.000107088	2.97668e-06	49.858	46.738	40.39	41.809	41.286	74.414	76.062	73.747	107.88	106.14	170.8	-0.0772334	0.64105	0.193108	0.833255	7.64564e-16	15.1166
ENSG00000082269.16	FAM135A	protein_coding	8201	1.69776e-05	-1.69776e-05	7.3179e-05	0.000107017	0.000107017	1.34682e-05	14.813	11.775	11.521	11.484	11.157	30.778	32.669	34.467	41.408	45.165	77.393	-0.0931375	0.715039	0.14567	0.683995	6.32447e-09	8.19898
ENSG00000147118.11	ZNF182	protein_coding	3618	7.90011e-05	-7.90011e-05	4.4256e-05	0.000107007	0.000107007	0.000100423	29.114	25.867	22.443	20.084	18.09	15.805	18.81	20.844	42.556	41.041	38.939	-0.385972	0.069712	1.15669	1.39288	3.96784e-14	13.4014
ENSG00000147650.11	LRP12	protein_coding	4131	7.45456e-05	-7.45456e-05	0.000138853	0.000106971	0.000106971	7.96223e-05	5.4309	6.3242	3.0021	3.1708	3.3895	5.0335	9.35	11.224	15.194	15.873	21.106	-0.700063	0.120664	0.918423	0.910172	0.000649184	3.18763
ENSG00000169635.10	HIC2	protein_coding	6769	2.87859e-05	-2.87859e-05	5.78714e-05	0.000106941	0.000106941	7.13541e-06	23.888	21.398	19.673	19.351	18.184	29.524	27.263	29.957	40.697	48.435	65.094	-0.130873	0.492551	0.307548	0.955702	2.40541e-12	11.6188
ENSG00000176597.12	B3GNT5	protein_coding	5001	9.69969e-05	9.69969e-05	9.08121e-05	0.000106923	0.000106923	3.29085e-05	18.218	14.085	15.942	18.708	20.901	19.981	20.718	23.457	34.059	37.71	48.412	0.430732	0.033171	1.47924	1.01621	5.32428e-10	9.27374
ENSG00000138593.9	SECISBP2L	protein_coding	7363	0.000120641	-0.000120641	6.72424e-05	0.000106921	0.000106921	1.20356e-05	47.823	49.674	38.98	32.783	34.141	48.479	54.456	57.888	74.609	79.93	121.12	-0.402424	0.000178382	3.74865	0.777257	1.19394e-15	14.923
ENSG00000119685.20	TTLL5	protein_coding	7487	1.19244e-05	1.19244e-05	4.73002e-05	0.00010692	0.00010692	1.19646e-05	29.235	31.758	30.722	29.283	27.313	40.579	54.373	53.124	64.703	69.703	113.99	0.033937	0.854319	0.0683802	0.640325	2.27719e-10	9.6426
ENSG00000151692.15	RNF144A	protein_coding	6071	7.78754e-05	-7.78754e-05	1.74792e-05	0.000106917	0.000106917	1.27295e-05	16.855	17.213	14.786	10.993	13.624	27.21	28.882	28.065	41.311	44.899	63.896	-0.330053	0.106494	0.972676	0.91635	1.17747e-11	10.9291
ENSG00000074800.16	ENO1	protein_coding	3106	5.72613e-05	-5.72613e-05	1.50805e-05	0.000106889	0.000106889	1.97939e-05	3002.5	3076.7	2818.7	2528.2	2426.5	3198.9	1765.5	1729.8	1435.2	1461.6	364.92	-0.154738	0.0077499	2.1107	0.0471871	1	0
ENSG00000196712.18	NF1	protein_coding	12885	3.93888e-05	-3.93888e-05	2.42892e-05	0.00010684	0.00010684	2.87966e-05	44.336	42.887	39.805	36.281	36.442	78.088	89.739	92.345	99.737	106.15	208.79	-0.122113	0.279576	0.5535	0.494936	4.5071e-12	11.3461
ENSG00000126746.17	ZNF384	protein_coding	4827	6.03655e-05	6.03655e-05	4.33233e-05	0.000106806	0.000106806	2.58329e-05	90.179	95.16	97.324	95.233	95.657	71.197	66.936	75.686	118.2	113.73	153.18	0.183452	0.0941926	1.02598	1.01859	3.41043e-23	22.4672
ENSG00000087586.17	AURKA	protein_coding	3617	0.000122463	0.000122463	4.3071e-05	0.00010679	0.00010679	2.70447e-05	73.524	74.057	74.941	90.102	84.445	115.77	93.227	83.863	178.28	175.15	197.54	0.383271	0.00070363	3.15266	1.31645	6.40268e-41	40.1936
ENSG00000075303.13	SLC25A40	protein_coding	3942	8.48408e-06	8.48408e-06	3.98651e-05	0.000106731	0.000106731	8.46811e-05	57.538	51.677	51.31	49.921	50.967	80.294	66.877	67.879	75.054	76.503	183.75	0.0248272	0.897478	0.0469762	0.487448	0.00010777	3.9675
ENSG00000108219.15	TSPAN14	protein_coding	16941	5.7854e-05	5.7854e-05	0.000104369	0.000106712	0.000106712	3.18341e-05	67.911	68.419	75.557	69.181	69.85	65.495	56.529	55.628	103.33	105.05	120.04	0.168637	0.0203973	1.69043	1.21194	7.48828e-76	75.1256
ENSG00000012963.15	UBR7	protein_coding	3261	7.48642e-05	7.48642e-05	1.59792e-05	0.000106659	0.000106659	1.59909e-05	202.37	202.31	211.25	208.1	219.98	254.88	201.36	205.39	370.72	371.58	454.07	0.221088	0.00917304	2.03749	1.18586	6.45068e-58	57.1904
ENSG00000023041.11	ZDHHC6	protein_coding	3379	1.94405e-05	-1.94405e-05	1.18336e-05	0.000106595	0.000106595	7.81824e-05	78.703	79.273	74.277	65.622	72.083	73.161	79.653	83.487	157.89	154.68	157.3	-0.0583974	0.748537	0.125787	1.25583	2.64845e-34	33.577
ENSG00000170379.20	TCAF2	protein_coding	3614	0.00011638	-0.00011638	2.1648e-05	0.000106591	0.000106591	0.00013755	4.3152	3.7517	3.1864	1.1218	1.802	5.7536	2.2054	1.7003	3.0431	3.6738	12.403	-1.32961	0.0403722	1.39392	1.10312	0.0557723	1.25358
ENSG00000066084.13	DIP2B	protein_coding	8538	5.23909e-05	5.23909e-05	1.69174e-05	0.000106582	0.000106582	4.92529e-06	82.964	77.658	80.337	79.227	82.799	120.15	123.65	125.29	174.42	181.97	272.05	0.15218	0.0950824	1.0219	0.835508	2.42516e-35	34.6153
ENSG00000213799.13	ZNF845	protein_coding	6341	6.33661e-05	6.33661e-05	6.52459e-05	0.000106553	0.000106553	7.97321e-05	13.548	13.351	12.573	15.05	14.225	24.412	22.335	25.9	50.593	52.688	47.969	0.262978	0.19384	0.712557	1.41441	5.93985e-27	26.2262
ENSG00000102753.10	KPNA3	protein_coding	4114	0.000132519	0.000132519	0.000109719	0.000106535	0.000106535	9.18556e-05	115.25	108.2	109.02	127.88	137.8	96.453	158.12	154.8	231.4	248.24	274.73	0.389085	1.19944e-05	4.92102	0.934183	7.69411e-32	31.1138
ENSG00000121775.18	TMEM39B	protein_coding	1769	5.10302e-06	5.10302e-06	2.0865e-06	0.000106519	0.000106519	5.78203e-06	116.15	113.29	110.16	107.89	101.42	105.14	84.564	83.683	156.79	142.3	199.1	0.00841325	0.978621	0.00938529	1.1488	1.49188e-16	15.8263
ENSG00000003402.20	CFLAR	protein_coding	20534	2.8578e-05	-2.8578e-05	7.04119e-05	0.000106474	0.000106474	1.73948e-05	8.1944	7.6659	8.1821	6.7282	6.7079	9.7606	11.674	12.351	15.649	17.022	25.644	-0.0994636	0.614303	0.211618	0.760627	3.2471e-10	9.4885
ENSG00000125970.12	RALY	protein_coding	6991	8.33355e-05	8.33355e-05	3.51866e-05	0.000106468	0.000106468	0.000130407	139.95	137.32	148.25	144.85	152.08	114.1	98.396	95.567	90.051	100.89	14.797	0.238709	0.000831051	3.08037	0.295119	0.00401453	2.39637
ENSG00000146072.6	TNFRSF21	protein_coding	3480	0.000188604	0.000188604	4.48905e-05	0.000106467	0.000106467	6.18481e-05	101.97	96.928	117.69	140.97	127.82	181.24	130.9	121.68	183.37	176.36	333.63	0.575249	4.30746e-09	8.36578	0.829307	2.21183e-18	17.6552
ENSG00000141837.21	CACNA1A	protein_coding	11480	8.26838e-05	8.26838e-05	8.66952e-05	0.000106467	0.000106467	4.03852e-05	18.065	17.658	21.04	18.908	21.5	10.918	11.108	10.511	20.047	18.929	23.492	0.316927	0.0192432	1.71572	1.16956	4.09429e-15	14.3878
ENSG00000169564.7	PCBP1	protein_coding	1628	9.03827e-05	9.03827e-05	2.27899e-05	0.000106419	0.000106419	2.30812e-05	898.61	964.87	926.27	999.01	985.28	838.72	749.8	706.51	1307.2	1262.1	1574.1	0.23111	0.00128935	2.88963	1.13787	1.38026e-65	64.86
ENSG00000143319.16	ISG20L2	protein_coding	3525	0.000148381	0.000148381	1.74916e-06	0.000106359	0.000106359	5.5027e-05	107.03	105.54	114.59	139.96	121.11	129.94	117.05	117.27	236.27	231.22	240.15	0.437983	3.36771e-05	4.47266	1.31473	2.78676e-52	51.5549
ENSG00000173273.16	TNKS	protein_coding	12436	0.000158906	-0.000158906	6.74569e-05	0.000106342	0.000106342	4.01005e-05	58.015	55.497	45.35	36.413	37.862	70.736	74.344	69.176	81.704	89.157	170.76	-0.472069	5.96954e-09	8.22406	0.569791	1.86264e-12	11.7299
ENSG00000196693.15	ZNF33B	protein_coding	6799	9.59019e-06	9.59019e-06	1.04925e-05	0.00010632	0.00010632	0.000136143	17.666	18.191	17.676	16.467	17.002	14.017	23.445	27.278	42.805	49.178	41.478	0.0412077	0.733404	0.134657	1.17445	9.23834e-18	17.0344
ENSG00000152518.8	ZFP36L2	protein_coding	3594	1.09329e-05	1.09329e-05	5.3784e-05	0.000106308	0.000106308	1.75523e-05	469.17	457.49	472.41	434.39	424.29	306.31	355.85	337.75	500.35	481.9	729.02	0.0305625	0.728663	0.137473	0.820729	1.52297e-33	32.8173
ENSG00000137814.11	HAUS2	protein_coding	4505	5.6895e-06	5.6895e-06	0.000119502	0.000106268	0.000106268	1.76084e-05	49.254	45.365	40.178	41.951	44.381	44.618	52.667	58.28	71.45	78.19	117.76	0.00692441	0.96109	0.0172361	0.748263	8.13034e-10	9.08989
ENSG00000134243.12	SORT1	protein_coding	7818	5.16999e-05	5.16999e-05	1.47219e-05	0.000106268	0.000106268	2.99988e-06	47.7	47.883	48.57	49.225	47.315	67.009	71.441	69.238	96.136	102.38	154.59	0.155264	0.176147	0.754124	0.815005	1.71336e-21	20.7662
ENSG00000176142.13	TMEM39A	protein_coding	5118	0.000202285	-0.000202285	5.54793e-05	0.000106248	0.000106248	6.36797e-06	39.719	37.993	28.789	19.255	21.887	37.242	30.667	33.181	51.938	49.66	75.89	-0.77863	9.48678e-08	7.02288	0.987639	4.34102e-13	12.3624
ENSG00000075151.20	EIF4G3	protein_coding	7582	6.00882e-05	6.00882e-05	4.29679e-05	0.000106221	0.000106221	6.00535e-05	70.222	69.917	67.49	72.516	69.961	55.611	85.228	88.339	115.93	120.51	161.9	0.164618	0.120989	0.917256	0.763629	1.42692e-21	20.8456
ENSG00000021826.17	CPS1	protein_coding	6422	5.9357e-05	-5.9357e-05	8.67213e-05	0.000106185	0.000106185	8.32917e-05	2.3006	2.6262	2.6208	1.5054	1.4704	2.7881	3.8187	4.0013	7.7689	8.776	9.0126	-0.585142	0.4033	0.394371	1.39798	6.0608e-06	5.21747
ENSG00000147475.17	ERLIN2	protein_coding	8119	3.53563e-05	3.53563e-05	8.78973e-05	0.000106147	0.000106147	1.7088e-05	22.915	23.095	25.494	23.047	22.861	29.452	28.544	28.898	36.804	42.251	67.375	0.137523	0.501103	0.300073	0.778084	6.44116e-10	9.19104
ENSG00000112419.14	PHACTR2	protein_coding	10489	7.34502e-05	7.34502e-05	0.000101583	0.000106143	0.000106143	2.63409e-05	3.1823	2.9636	2.6743	3.8652	3.6633	5.6168	7.5402	9.1604	10.434	11.186	17.963	0.432752	0.19258	0.71539	0.688004	0.000716494	3.14479
ENSG00000224536.2	AC096677.1	lncRNA	1410	6.15511e-05	-6.15511e-05	8.96385e-05	0.000106142	0.000106142	0.000106744	14.553	12.9	8.3766	8.6261	7.3901	11.47	3.4785	11.489	9.5119	8.8398	33.363	-0.636601	0.280131	0.552638	0.601627	0.265891	0.575296
ENSG00000072401.15	UBE2D1	protein_coding	2643	1.25831e-05	1.25831e-05	0.000171704	0.000106133	0.000106133	5.98693e-06	24.741	24.524	17.54	22.537	22.916	34.529	23.197	28.322	50.034	48.697	64.393	0.0241395	0.903142	0.0442438	1.254	2.20668e-10	9.65626
ENSG00000116191.17	RALGPS2	protein_coding	8060	0.000111851	-0.000111851	7.43242e-05	0.000106114	0.000106114	5.08037e-05	28.378	23.469	21.358	15.903	20.039	40.847	39.25	46.298	45.693	49.216	104.29	-0.391186	0.0242985	1.61442	0.466196	0.000115311	3.93813
ENSG00000197044.11	ZNF441	protein_coding	4345	8.22556e-05	-8.22556e-05	1.79731e-05	0.000106078	0.000106078	2.27418e-06	13.601	11.797	10.669	7.9671	8.6184	12.097	9.8772	8.8711	17.039	18.708	25.055	-0.476494	0.0996957	1.00132	1.25031	6.01095e-07	6.22106
ENSG00000182986.14	ZNF320	protein_coding	10518	4.59698e-06	-4.59698e-06	1.16719e-05	0.000106072	0.000106072	5.77568e-05	19.015	18.079	18.023	17.019	16.099	13.509	23.433	24.909	27.772	32.872	45.217	-0.0230476	0.889168	0.0510164	0.643807	7.08587e-07	6.14961
ENSG00000170542.6	SERPINB9	protein_coding	3901	4.34484e-05	-4.34484e-05	3.85204e-06	0.000106064	0.000106064	5.98286e-05	13.256	12.885	12.035	9.4335	10.684	13.03	19.017	19.189	30.942	28.548	39.334	-0.238778	0.462754	0.334649	0.957369	2.02082e-06	5.69447
ENSG00000180263.14	FGD6	protein_coding	9618	4.43678e-05	4.43678e-05	1.97906e-05	0.000106056	0.000106056	2.67398e-05	8.4486	8.3895	8.289	8.8521	8.6333	18.376	24.223	26.543	33.439	32.623	52.214	0.195141	0.388966	0.410088	0.6973	1.20507e-08	7.91899
ENSG00000103769.10	RAB11A	protein_coding	5213	9.41517e-05	9.41517e-05	4.77979e-05	0.000106033	0.000106033	7.09935e-06	74.685	74.158	73.974	81.362	82.89	87.088	86.207	89.907	120.71	123.03	198.25	0.282402	0.00388804	2.41027	0.786526	5.36073e-18	17.2708
ENSG00000105835.12	NAMPT	protein_coding	4136	1.96426e-05	-1.96426e-05	2.23454e-05	0.000106	0.000106	1.53999e-06	38.566	37.419	35.124	31.745	33.775	38.264	35.576	34.306	54.477	54.572	81.939	-0.0741514	0.873688	0.0586437	0.960629	1.35466e-11	10.8682
ENSG00000156535.15	CD109	protein_coding	9500	7.73552e-05	-7.73552e-05	1.81158e-05	0.000105983	0.000105983	2.02321e-05	11.232	10.025	9.9461	6.8939	8.6034	17.936	24.524	26.99	28.998	34.626	53.2	-0.318503	0.128071	0.89255	0.62095	6.12901e-06	5.21261
ENSG00000066136.20	NFYC	protein_coding	5229	4.50183e-05	4.50183e-05	2.17511e-05	0.00010596	0.00010596	3.66652e-05	56.143	59.195	55.734	58.091	56.731	41.201	52.527	52.561	79.921	71.302	106.97	0.134741	0.245254	0.610384	0.843879	7.33647e-13	12.1345
ENSG00000172765.17	TMCC1	protein_coding	7530	2.30342e-05	-2.30342e-05	2.94215e-07	0.000105937	0.000105937	1.99766e-05	19.257	19.236	18.116	16.152	16.649	27	27.439	29.229	36.37	36.344	66.267	-0.0905887	0.659395	0.180855	0.677189	2.17454e-07	6.66263
ENSG00000115904.13	SOS1	protein_coding	8457	1.07714e-05	-1.07714e-05	1.28604e-05	0.000105894	0.000105894	1.91206e-06	54.448	48.605	49.335	45.137	46.32	66.317	85.544	88.645	100.99	105.63	184.44	-0.0328125	0.81627	0.0881659	0.563994	2.88516e-12	11.5398
ENSG00000107614.22	TRDMT1	protein_coding	13499	1.99174e-05	-1.99174e-05	4.41516e-05	0.000105858	0.000105858	4.71388e-06	5.6953	5.0711	4.8122	4.2971	4.8727	9.071	10.628	11.877	13.532	14.191	25.325	-0.0935114	0.720225	0.142532	0.617575	5.06222e-05	4.29566
ENSG00000113448.19	PDE4D	protein_coding	12136	0.000120478	-0.000120478	3.3128e-05	0.000105852	0.000105852	0.00020183	4.8921	3.7604	3.3576	2.21	2.4953	10.566	5.2539	5.3855	5.1277	4.711	21.025	-0.741716	0.0210209	1.67735	0.205485	0.428117	0.368438
ENSG00000164142.16	FAM160A1	protein_coding	11886	0.000101281	-0.000101281	1.07508e-05	0.00010584	0.00010584	6.4632e-05	0.73659	0.80685	0.472	0.23614	0.21917	1.3606	0.87688	1.222	1.2638	1.8693	4.165	-1.61919	0.610941	0.214001	0.889986	0.055671	1.25437
ENSG00000178177.15	LCORL	protein_coding	14762	6.71952e-05	-6.71952e-05	4.70426e-05	0.00010584	0.00010584	5.84386e-05	11.732	9.9689	9.4011	7.9012	8.5366	29.345	22.136	23.803	29.127	31.809	59.113	-0.262382	0.136091	0.866172	0.724594	2.54713e-11	10.5939
ENSG00000122068.13	FYTTD1	protein_coding	7564	7.57384e-05	7.57384e-05	2.25181e-06	0.000105828	0.000105828	1.56623e-05	77.913	75.46	78.386	81.718	79.857	67.656	76.11	79.982	104.29	112.62	164.24	0.215571	0.016551	1.78117	0.79209	1.56606e-20	19.8052
ENSG00000072364.13	AFF4	protein_coding	9945	0.000100121	-0.000100121	1.86544e-05	0.000105826	0.000105826	3.08129e-05	65.669	63.645	56.561	47.478	47.935	87.989	98.452	93.918	108.43	116.83	221.28	-0.29847	0.000606792	3.21696	0.545806	1.31673e-12	11.8805
ENSG00000105926.15	MPP6	protein_coding	9137	8.62633e-05	8.62633e-05	8.05694e-05	0.000105759	0.000105759	1.44235e-05	24.105	21.354	21.91	25.19	25.125	44.882	46.702	49.828	61.15	62.276	108.93	0.285632	0.0271672	1.56596	0.672068	2.30504e-12	11.6373
ENSG00000012174.12	MBTPS2	protein_coding	7531	2.37983e-05	-2.37983e-05	4.33553e-06	0.000105742	0.000105742	2.59621e-05	14.314	11.988	12.86	10.477	12.02	19.02	21.573	22.772	26.108	25.437	52.163	-0.0879288	0.605894	0.217603	0.534766	0.000291119	3.53593
ENSG00000171466.10	ZNF562	protein_coding	13192	1.03251e-05	1.03251e-05	1.90007e-05	0.000105718	0.000105718	3.8314e-05	10.266	9.9269	9.4679	9.8817	8.7133	16.988	25.886	26.508	30.622	35.472	51.23	0.022366	0.825619	0.0832201	0.652281	1.26752e-08	7.89705
ENSG00000123700.5	KCNJ2	protein_coding	5472	5.9758e-05	5.9758e-05	2.86682e-06	0.000105702	0.000105702	0.000115038	23.4	19.581	22.394	23.652	22.256	21.85	10.532	14.803	15.196	17.182	40.689	0.234145	0.232854	0.632917	0.667855	0.00475634	2.32273
ENSG00000134109.11	EDEM1	protein_coding	6190	0.000194164	-0.000194164	0.000175415	0.000105645	0.000105645	0.000150717	686.47	673.57	678.41	413.84	479.76	770.75	475.02	474.69	473.55	516.48	1465.2	-0.466748	8.01127e-13	12.0963	0.377695	1.22712e-09	8.91111
ENSG00000139977.14	NAA30	protein_coding	7823	1.30855e-05	-1.30855e-05	9.38748e-05	0.000105637	0.000105637	2.57989e-05	28.014	23.63	22.911	20.371	25.682	38.024	35.502	37.346	46.94	49.807	86.044	-0.0278916	1	0	0.726659	1.32126e-10	9.87901
ENSG00000259994.1	AL353796.1	lncRNA	3142	2.04652e-05	-2.04652e-05	1.95228e-06	0.000105636	0.000105636	2.0341e-07	5.8342	5.894	5.4506	4.4666	4.9746	8.8238	15.805	13.157	17.33	15.35	34.883	-0.173275	1	0	0.495205	0.0683264	1.16541
ENSG00000005339.15	CREBBP	protein_coding	11222	2.08581e-05	2.08581e-05	5.48395e-05	0.000105584	0.000105584	2.02852e-05	147.06	145.72	150.32	139.26	137.22	122.6	147.02	135.65	162.27	170.27	314.55	0.0577632	0.522964	0.281528	0.55282	5.1764e-16	15.286
ENSG00000166887.15	VPS39	protein_coding	4854	4.0158e-05	4.0158e-05	0.00010767	0.000105562	0.000105562	1.60299e-05	94.243	94.426	103.9	96.888	89.557	91.506	85.636	79.063	137.82	137.54	180.03	0.124026	0.276925	0.557639	1.06057	2.74177e-30	29.562
ENSG00000213516.10	RBMXL1	protein_coding	4289	8.54494e-05	8.54494e-05	3.00932e-05	0.000105545	0.000105545	4.07214e-05	23.284	24.442	26.574	26.977	28.926	37.572	42.884	45.716	68.356	69.998	90.961	0.368779	0.03218	1.49241	0.960287	5.3724e-14	13.2698
ENSG00000064989.13	CALCRL	protein_coding	6552	4.34118e-05	-4.34118e-05	4.05775e-06	0.000105527	0.000105527	6.90835e-07	1.3363	1.4637	1.0816	0.95197	0.69578	3.4381	2.8072	2.4725	5.6496	5.2521	8.3827	-0.620349	0.850814	0.0701654	1.36654	0.000219071	3.65942
ENSG00000153767.10	GTF2E1	protein_coding	3340	2.05316e-05	2.05316e-05	2.23097e-05	0.000105517	0.000105517	7.96927e-05	37.681	31.486	36.335	32.307	35	42.195	51.03	49.841	94.364	93.051	96.601	0.0985548	0.562938	0.249539	1.21231	1.40047e-21	20.8537
ENSG00000169504.15	CLIC4	protein_coding	4006	8.40975e-05	-8.40975e-05	4.59214e-05	0.000105516	0.000105516	4.89435e-05	154.56	135.8	129.5	101.36	124.12	153.84	153.66	161.62	174.69	181.54	378.73	-0.226334	0.0753226	1.12307	0.493772	1.74032e-08	7.75937
ENSG00000188994.13	ZNF292	protein_coding	13649	0.000168843	-0.000168843	3.00412e-05	0.000105469	0.000105469	7.83103e-05	79.239	71.378	62.477	49.377	48.454	150.99	112.66	123.32	138.8	145.49	307.77	-0.482261	3.15709e-10	9.50071	0.586263	9.95755e-18	17.0018
ENSG00000205339.10	IPO7	protein_coding	6146	5.40598e-05	5.40598e-05	7.28207e-05	0.000105454	0.000105454	2.36273e-05	259.71	249.99	241.03	249.15	260.67	291.33	351.14	371.84	465.15	513.26	731.03	0.140239	0.0393408	1.40516	0.753917	1.38966e-31	30.8571
ENSG00000089693.10	MLF2	protein_coding	2744	7.66392e-05	7.66392e-05	3.93726e-05	0.00010545	0.00010545	7.26948e-05	170.8	172.22	181.21	188.55	174.44	173.03	124.67	113.8	330.11	295.94	244.14	0.222833	0.0363626	1.43934	1.71226	7.80475e-68	67.1076
ENSG00000181904.9	C5orf24	protein_coding	5854	1.41413e-05	1.41413e-05	0.000201762	0.000105396	0.000105396	7.70263e-06	40.942	34.346	29.558	33.403	36.323	59.2	74.987	72.142	85.547	89.054	160.3	0.0275567	0.736002	0.133121	0.565347	1.21443e-08	7.91563
ENSG00000187187.14	ZNF546	protein_coding	8397	6.12656e-05	-6.12656e-05	2.92918e-05	0.000105387	0.000105387	3.06816e-05	8.0154	6.0649	6.9273	4.6054	5.778	9.3548	11.755	12.973	17.346	17.554	26.281	-0.303412	0.314784	0.501987	0.813999	3.30383e-06	5.48098
ENSG00000129422.14	MTUS1	protein_coding	7973	2.54455e-06	-2.54455e-06	5.5219e-05	0.00010538	0.00010538	0.000193413	3.809	2.9864	2.9257	3.1292	3.0222	5.2159	1.3841	1.5414	2.0522	2.0391	8.7422	-0.00574493	1	0	0.800658	0.0817889	1.08731
ENSG00000106723.17	SPIN1	protein_coding	4350	3.7703e-05	3.7703e-05	4.27952e-06	0.000105361	0.000105361	8.88732e-05	164.6	155.24	161.35	153.28	160.72	189.61	321.49	328.5	451.31	478.69	557.98	0.113073	0.257146	0.58982	0.83457	2.13657e-39	38.6703
ENSG00000104756.16	KCTD9	protein_coding	2849	1.96779e-05	1.96779e-05	0.000104701	0.000105348	0.000105348	5.54376e-05	26.121	22.751	20.832	22.002	25.373	31.019	38.95	38.431	65.811	61.534	78.842	0.0927565	0.73124	0.13594	1.03741	1.05867e-10	9.97524
ENSG00000103018.17	CYB5B	protein_coding	2003	7.02439e-05	7.02439e-05	7.34004e-05	0.00010533	0.00010533	7.27226e-05	228.11	226.35	217	228.72	248.41	250.01	301.19	307.34	552	494.84	569.32	0.209912	0.0421206	1.37551	1.10127	3.50187e-37	36.4557
ENSG00000134602.16	STK26	protein_coding	3596	1.52855e-05	-1.52855e-05	0.000124258	0.000105298	0.000105298	9.88962e-06	143.19	128.38	115.61	115.17	121.88	166.4	175.1	173.99	253.61	250.92	374.17	-0.0568609	0.825352	0.0833608	0.849682	1.47697e-26	25.8306
ENSG00000184937.15	WT1	protein_coding	3732	0.000219304	-0.000219304	1.27228e-05	0.000105287	0.000105287	0.000184042	14.956	17.191	10.998	5.3482	5.5842	25.227	8.5426	9.7295	11.5	11.834	39.531	-1.41497	4.2046e-07	6.37627	0.669238	0.0333178	1.47732
ENSG00000149084.13	HSD17B12	protein_coding	2300	0.000212446	-0.000212446	0.000143964	0.00010526	0.00010526	4.61007e-05	239.93	189.22	156.37	109.42	139.31	239.58	240.97	254.29	442	409.03	497.62	-0.647189	0.0135662	1.86754	1.09914	3.36798e-38	37.4726
ENSG00000065615.14	CYB5R4	protein_coding	9321	1.68705e-05	1.68705e-05	5.32612e-05	0.000105254	0.000105254	8.4667e-06	13.385	13.127	12.101	12.413	12.646	20.015	20.259	21.935	30.648	30.727	46.506	0.0588616	0.670527	0.173584	0.85786	3.39993e-11	10.4685
ENSG00000111731.12	C2CD5	protein_coding	5314	6.14821e-05	-6.14821e-05	4.88478e-05	0.000105193	0.000105193	3.31236e-05	56.275	50.532	46.286	42.49	40.688	70.65	70.147	73.901	87.981	87.702	169.03	-0.220733	0.100269	0.998832	0.604114	5.84941e-09	8.23289
ENSG00000115866.11	DARS1	protein_coding	3416	0.000104033	-0.000104033	1.27077e-05	0.000105159	0.000105159	2.64865e-06	338.15	333.41	296.66	244.12	255.37	306.04	270.29	263.78	426.85	425.55	591.8	-0.287093	4.20005e-05	4.37675	0.992937	4.63963e-47	46.3335
ENSG00000203644.3	AC083799.1	lncRNA	811	2.95784e-05	2.95784e-05	4.68888e-05	0.000105156	0.000105156	0.000110854	24.965	13.864	24.758	20.765	22.083	43.444	58.21	61.993	136.27	123.28	116.62	0.275215	1	0	1.42835	1.1013e-10	9.9581
ENSG00000113532.13	ST8SIA4	protein_coding	7234	3.3748e-05	-3.3748e-05	2.10225e-05	0.000105117	0.000105117	3.43079e-06	23.79	23.451	22.776	19.012	20.526	30.101	38.308	34.75	44.755	45.734	79.908	-0.117119	0.652182	0.185631	0.627823	2.62601e-07	6.5807
ENSG00000179912.20	R3HDM2	protein_coding	5204	0.000146014	-0.000146014	6.64379e-05	0.000105114	0.000105114	0.000105151	88.115	87.694	80.344	57.831	59.193	80.357	64.796	59.04	62.11	72.374	173.08	-0.44699	4.12487e-06	5.38459	0.437182	0.000577996	3.23807
ENSG00000109158.11	GABRA4	protein_coding	11034	0.000109865	-0.000109865	0.00021156	0.000105058	0.000105058	7.0969e-05	76.049	65.216	51.701	49.49	51.91	170.81	263.1	273.84	359.83	392.29	478.86	-0.338766	0.000214403	3.66877	0.803791	3.36033e-42	41.4736
ENSG00000114126.17	TFDP2	protein_coding	11392	0.000234715	0.000234715	0.000231553	0.000105056	0.000105056	5.33549e-05	144.12	139.66	201.96	200.88	203.57	179.53	234.38	235.28	334.23	362.08	444.27	0.651358	1.25799e-32	31.9003	0.885872	2.012e-53	52.6964
ENSG00000188033.10	ZNF490	protein_coding	6100	3.73308e-05	-3.73308e-05	2.09704e-06	0.000105056	0.000105056	3.62208e-05	14.532	13.499	12.876	11.401	10.997	33.519	31.459	32.052	38.608	42.82	77.118	-0.183634	0.465403	0.33217	0.675974	4.90442e-07	6.30941
ENSG00000133026.12	MYH10	protein_coding	8028	4.02585e-05	4.02585e-05	4.49175e-05	0.000105046	0.000105046	6.05835e-05	243.4	230.02	226.09	232.77	226.66	154.69	232.77	228.72	322.13	319.59	423.93	0.0971775	0.180711	0.743015	0.793968	1.69015e-41	40.7721
ENSG00000088179.9	PTPN4	protein_coding	11515	5.89648e-05	-5.89648e-05	2.36309e-05	0.000105026	0.000105026	1.13234e-05	10.359	8.9315	9.3082	6.8521	8.0876	26.133	27.846	26.391	33.637	38.944	61.087	-0.231171	0.244423	0.611858	0.738236	1.76903e-10	9.75226
ENSG00000266711.1	AC021534.1	lncRNA	446	0.000135362	-0.000135362	0.000235819	0.000105013	0.000105013	0.000228255	23.311	37.815	44.357	4.1955	17.522	24.606	0	0	3.0071	1.8226	36.999	-1.36262	0.132553	0.877609	3.64347	1	0
ENSG00000100811.14	YY1	protein_coding	7102	3.48056e-05	3.48056e-05	4.79563e-05	0.000104999	0.000104999	5.76516e-07	154.06	148.73	145.23	140.17	154.74	160.3	162.64	168.25	222.99	239.14	357.82	0.101456	0.243554	0.613404	0.799528	9.01635e-32	31.045
ENSG00000187210.14	GCNT1	protein_coding	6236	0.000180996	-0.000180996	7.82002e-05	0.000104997	0.000104997	2.07979e-05	19.173	19.091	13.589	8.3518	11.697	21.859	23.694	25.351	29.938	29.981	57.15	-0.795211	8.91479e-05	4.04989	0.606309	5.72226e-05	4.24243
ENSG00000033170.17	FUT8	protein_coding	6953	6.39199e-05	6.39199e-05	5.37315e-05	0.000104976	0.000104976	5.18851e-05	16.606	13.888	17.751	15.878	18.124	29.324	37.034	30.53	54.82	57.247	67.055	0.294463	0.107531	0.968466	1.05005	7.61277e-18	17.1185
ENSG00000084112.15	SSH1	protein_coding	13677	3.58684e-05	3.58684e-05	5.7866e-05	0.000104967	0.000104967	2.26955e-05	15.583	15.595	16.775	15.049	16.142	14.992	18.558	17.277	25.339	25.24	37.438	0.140507	0.277534	0.556684	0.816173	5.22377e-12	11.282
ENSG00000101367.9	MAPRE1	protein_coding	2447	5.18576e-05	5.18576e-05	0.000108002	0.000104952	0.000104952	7.29086e-05	258.5	251.91	226.86	267.64	235.67	328.57	383.34	372.11	682.04	665.38	705.57	0.121097	0.308244	0.511106	1.15338	9.10589e-64	63.0407
ENSG00000163683.12	SMIM14	protein_coding	6491	0.000271048	-0.000271048	0.000117123	0.000104932	0.000104932	0.000210646	30.095	28.938	18.514	11.675	13.244	41.644	16.246	16.352	15.951	19.703	63.936	-1.10535	1.30828e-13	12.8833	0.446326	0.0306352	1.51378
ENSG00000273014.1	AC018645.3	lncRNA	373	2.80161e-05	2.80161e-05	5.75028e-07	0.000104907	0.000104907	5.08646e-05	7.3351	4.4329	7.1246	8.361	7.8569	20.131	24.655	43.432	61.126	66.105	95.084	0.595539	1	0	1.21212	0.00656188	2.18297
ENSG00000144283.21	PKP4	protein_coding	6180	0.000119921	0.000119921	3.42562e-05	0.000104895	0.000104895	1.12308e-05	82.699	81.497	90.016	96.84	93.104	78.882	86.607	86.686	115.02	129.17	183.45	0.350834	6.53471e-05	4.18477	0.812328	2.6648e-19	18.5743
ENSG00000153339.14	TRAPPC8	protein_coding	7259	4.13586e-05	4.13586e-05	4.07011e-05	0.000104824	0.000104824	1.78276e-07	46.737	43.643	43.28	45.54	43.557	62.064	72.044	76.879	91.382	95.222	158.82	0.119638	0.362971	0.440128	0.642792	8.0896e-13	12.0921
ENSG00000107669.17	ATE1	protein_coding	5662	1.72538e-05	-1.72538e-05	4.56049e-05	0.000104803	0.000104803	2.03878e-05	28.413	25.524	24.406	22.858	23.752	39.785	34.65	37.393	49.222	53.024	84.955	-0.0715852	0.742474	0.129319	0.822048	2.30505e-10	9.63732
ENSG00000146410.12	MTFR2	protein_coding	1952	3.51266e-05	3.51266e-05	8.62302e-05	0.000104764	0.000104764	5.75859e-05	37.143	35.408	32.069	35.309	38.368	36.987	38.946	44.358	79.289	71.487	86.809	0.161398	0.541391	0.266489	1.17298	3.17764e-10	9.4979
ENSG00000175215.11	CTDSP2	protein_coding	5021	3.71953e-05	-3.71953e-05	7.92075e-05	0.000104719	0.000104719	3.35247e-05	214.59	214.19	216	182.05	181.72	243.07	171.19	162.21	264.49	275.01	406.65	-0.0967846	0.275338	0.560133	1.01279	4.44675e-45	44.352
ENSG00000171824.14	EXOSC10	protein_coding	2775	3.72044e-05	3.72044e-05	2.69475e-05	0.00010468	0.00010468	9.99108e-05	208.23	214.03	211.43	215.55	193.85	172.13	233.53	223.85	433.33	397.7	398.78	0.0967951	0.408971	0.388307	1.18054	8.7344e-47	46.0588
ENSG00000136754.17	ABI1	protein_coding	4416	2.3417e-05	2.3417e-05	8.41507e-06	0.000104671	0.000104671	5.73594e-06	123.29	124.01	123.37	113.42	123.58	119.02	123.7	129.03	177.12	159.59	277.03	0.07838	0.618098	0.208943	0.732343	5.70603e-15	14.2437
ENSG00000180543.5	TSPYL5	protein_coding	4342	2.56655e-05	-2.56655e-05	1.34336e-05	0.000104625	0.000104625	4.36817e-05	48.519	51.41	46.175	40.653	44.772	58.265	64.529	62.655	100.76	109.33	128.25	-0.0860619	0.605925	0.217581	1.04219	5.61365e-22	21.2508
ENSG00000155330.10	C16orf87	protein_coding	7166	0.000113204	-0.000113204	8.34722e-05	0.000104594	0.000104594	0.000155842	16.952	16.798	12.938	9.4874	12.632	30.871	26.351	24.634	20.176	21.099	78.81	-0.471755	0.0165642	1.78083	0.0138045	1	0
ENSG00000149823.9	VPS51	protein_coding	3715	3.36417e-05	3.36417e-05	5.36264e-05	0.000104556	0.000104556	7.06962e-05	146.41	154.98	157.06	142.63	152.25	83.491	62.052	63.606	47.943	55.942	10.276	0.108754	0.403505	0.394151	0.0426458	1	0
ENSG00000112893.9	MAN2A1	protein_coding	4511	2.46134e-05	2.46134e-05	0.000113709	0.000104553	0.000104553	5.67436e-06	31.114	29.91	35.15	30.35	29.451	62.356	81.682	80.865	91.096	96.586	174.17	0.111157	0.586099	0.232029	0.525425	1.45342e-06	5.83761
ENSG00000185129.7	PURA	protein_coding	12299	5.94493e-05	-5.94493e-05	7.60799e-05	0.00010455	0.00010455	5.67556e-05	21.645	18.902	17.046	16.076	15.435	42.266	41.125	44.421	46.759	46.948	103.57	-0.223963	0.124803	0.903775	0.448948	3.88685e-06	5.4104
ENSG00000166716.10	ZNF592	protein_coding	7665	4.97347e-06	-4.97347e-06	6.65045e-05	0.000104532	0.000104532	2.13873e-05	59.146	60.919	60.557	56.514	50.681	72.566	66.308	62.458	84.897	98.309	148.71	-0.0220517	1	0	0.826607	2.89462e-17	16.5384
ENSG00000112079.9	STK38	protein_coding	3465	2.69396e-06	-2.69396e-06	4.69254e-05	0.000104531	0.000104531	2e-05	299.26	309.03	303.03	276.58	271.97	315.55	325.92	320.02	482.9	504.85	671.71	-0.00850515	1	0	0.93084	1.72879e-45	44.7623
ENSG00000140450.9	ARRDC4	protein_coding	3958	8.99601e-05	-8.99601e-05	4.63011e-05	0.000104525	0.000104525	8.65856e-05	6.8434	6.517	4.7745	3.2305	4.0312	4.9616	0.9294	2.8227	3.253	4.929	9.583	-0.741708	0.128446	0.891279	1.42719	0.0150375	1.82282
ENSG00000166326.7	TRIM44	protein_coding	12891	2.19663e-05	2.19663e-05	1.14692e-05	0.000104521	0.000104521	7.34345e-05	66.177	65.98	65.555	61.909	63.352	43.82	66.251	65.608	92.158	101.82	117.92	0.0628969	0.508093	0.294057	0.874606	1.91713e-30	29.7173
ENSG00000111684.11	LPCAT3	protein_coding	2125	1.57299e-05	-1.57299e-05	6.25397e-05	0.00010451	0.00010451	5.24642e-06	100.17	112.98	105.74	95.981	88.877	127.48	99.826	92.008	179.5	169.97	220.8	-0.0633498	0.898049	0.0466999	1.18479	7.17662e-23	22.1441
ENSG00000136738.15	STAM	protein_coding	3837	1.33976e-05	1.33976e-05	8.63435e-05	0.000104506	0.000104506	5.31061e-05	34.155	31.113	28.781	29.504	31.739	42.902	52.729	56.197	83.05	86.365	106.49	0.0469723	0.838738	0.0763735	0.954438	7.02473e-15	14.1534
ENSG00000077585.14	GPR137B	protein_coding	2014	1.81747e-05	-1.81747e-05	2.43525e-06	0.000104441	0.000104441	1.67192e-05	24.453	25.122	23.018	20.595	21.18	42.445	41.4	41.605	65.394	71.036	94.776	-0.106327	0.774118	0.111193	1.03457	1.95717e-08	7.70837
ENSG00000170100.13	ZNF778	protein_coding	11267	1.54382e-05	1.54382e-05	2.40885e-05	0.000104427	0.000104427	8.81768e-05	8.3049	9.1575	8.6483	8.5807	7.861	9.3301	13.386	13.04	21.331	24.193	24.155	0.0555606	0.832729	0.0794962	1.10255	3.83768e-15	14.4159
ENSG00000163909.8	HEYL	protein_coding	3975	7.10561e-05	-7.10561e-05	3.00227e-05	0.000104409	0.000104409	5.59198e-05	7.7089	9.7337	7.5768	5.492	5.5705	10.026	6.0152	5.9024	10.932	9.884	20.013	-0.514255	0.167675	0.775531	1.12358	0.000931743	3.0307
ENSG00000130338.13	TULP4	protein_coding	11257	8.90924e-06	8.90924e-06	1.99722e-05	0.0001044	0.0001044	1.29289e-05	29.725	29.083	29.168	27.399	26.96	64.804	71.674	71.806	87.569	91.395	157.11	0.0269496	0.873555	0.0587097	0.636762	6.88568e-17	16.1621
ENSG00000049618.23	ARID1B	protein_coding	26379	9.90593e-05	9.90593e-05	0.000154368	0.000104393	0.000104393	2.28047e-05	63.434	66.23	76.362	72.685	69.312	101.99	120.28	120.83	131.62	141.68	264.29	0.271775	5.18696e-05	4.28509	0.498554	7.19508e-18	17.143
ENSG00000121406.9	ZNF549	protein_coding	9308	7.5285e-05	-7.5285e-05	9.16107e-06	0.000104356	0.000104356	4.79863e-05	12.375	12.08	11.008	8.6108	9.1307	13.093	17.323	16.384	24.726	26.607	33.578	-0.323241	0.104969	0.978939	0.9253	2.97665e-11	10.5263
ENSG00000118655.7	DCLRE1B	protein_coding	3855	2.36626e-05	2.36626e-05	3.20463e-05	0.000104331	0.000104331	4.83033e-05	52.378	53.358	49.021	53.555	46.373	63.827	65.365	60.137	111.68	116.75	127.33	0.0604281	0.664035	0.177809	1.18299	9.241e-27	26.0343
ENSG00000106367.15	AP1S1	protein_coding	1289	0.000126364	0.000126364	7.99247e-07	0.000104321	0.000104321	0.000148641	106.98	108.01	119.12	132.1	140.71	90.515	86.09	76.708	83.446	86.816	8.7894	0.48382	0.000789898	3.10243	0.38394	0.0632606	1.19887
ENSG00000162946.22	DISC1	protein_coding	11911	1.90982e-05	-1.90982e-05	1.97175e-05	0.000104317	0.000104317	3.39272e-05	4.9845	5.1086	4.5118	4.294	4.1554	6.4495	7.618	7.5508	8.7828	8.3032	18.527	-0.11527	0.698699	0.15571	0.490299	0.0231229	1.63596
ENSG00000155850.8	SLC26A2	protein_coding	8555	1.91998e-05	-1.91998e-05	2.44073e-05	0.000104287	0.000104287	5.88721e-06	28.975	26.208	25.921	22.966	25.121	37.538	45.005	44.99	53.396	56.662	97.165	-0.0597991	0.760732	0.118769	0.608223	3.30439e-09	8.48091
ENSG00000189184.11	PCDH18	protein_coding	6303	0.000219443	0.000219443	3.62357e-05	0.000104276	0.000104276	7.15764e-05	37.721	34.208	41.319	53.833	53.522	94.937	59.432	64.876	87.198	87.998	164.59	0.717079	2.14068e-11	10.6694	0.812313	1.39388e-16	15.8558
ENSG00000095585.16	BLNK	protein_coding	2226	5.36431e-05	5.36431e-05	0.000152106	0.000104259	0.000104259	9.27521e-05	657.82	678.48	762.06	689.3	658.13	636.49	405.42	385.46	553.82	499.19	1087.1	0.152701	0.0392522	1.40614	0.732062	1.03551e-18	17.9848
ENSG00000196865.4	NHLRC2	protein_coding	10931	0.000134371	-0.000134371	9.44016e-05	0.000104209	0.000104209	2.58118e-05	23.753	21.752	17.801	13.324	16.771	47.08	55.078	55.755	61.887	62.912	123.45	-0.458608	0.00145403	2.83743	0.48922	2.28368e-08	7.64137
ENSG00000149308.17	NPAT	protein_coding	6064	3.75761e-06	3.75761e-06	7.37323e-05	0.000104195	0.000104195	5.00412e-06	41.238	35.556	34.864	33.943	36.246	97.345	84.927	89.542	135.36	140.13	190.69	0.00884918	0.993255	0.00293943	0.976468	2.08296e-31	30.6813
ENSG00000148842.18	CNNM2	protein_coding	16097	9.53518e-05	-9.53518e-05	4.10822e-05	0.000104191	0.000104191	7.51785e-05	14.022	14.936	13.024	10.908	9.6492	21.852	17.33	17.595	19.946	22.085	45.642	-0.352299	0.0148357	1.82869	0.58472	9.54015e-07	6.02044
ENSG00000112294.13	ALDH5A1	protein_coding	5432	7.14786e-05	7.14786e-05	2.19041e-05	0.000104184	0.000104184	3.20134e-05	72.228	69.159	71.318	73.603	75.832	76.771	96.275	98.314	131.25	138.57	192.88	0.219692	0.0336278	1.4733	0.789291	7.51016e-20	19.1244
ENSG00000212719.13	LINC02693	lncRNA	17683	6.99472e-05	6.99472e-05	4.75882e-05	0.000104167	0.000104167	9.93098e-05	5.7248	6.0219	6.5123	6.596	6.482	4.4749	6.7956	6.255	11.483	12.013	11.769	0.296307	0.101328	0.99427	1.16739	1.92964e-14	13.7145
ENSG00000174010.9	KLHL15	protein_coding	6156	8.52875e-05	-8.52875e-05	0.000115097	0.000104166	0.000104166	0.000111844	25.644	24.013	18.754	17.326	17.773	61.175	39.239	38.385	45.403	48.153	112.74	-0.360945	0.0312675	1.50491	0.587441	2.96427e-06	5.52808
ENSG00000198799.12	LRIG2	protein_coding	11443	6.85964e-05	-6.85964e-05	6.7404e-05	0.000104159	0.000104159	3.30679e-05	23.264	22.31	19.146	17.143	17.785	44.721	49.185	53.504	55.649	58.25	116.14	-0.244072	0.0661196	1.17967	0.466715	6.01442e-07	6.22081
ENSG00000166257.9	SCN3B	protein_coding	6745	6.85692e-05	-6.85692e-05	4.95186e-05	0.000104145	0.000104145	5.76206e-05	2.3527	1.9611	1.4446	1.1559	1.1104	1.1132	0.36358	0.49692	1.2726	1.2855	3.3229	-0.789504	0.401408	0.396414	1.88446	0.0138269	1.85927
ENSG00000273183.1	AC093726.2	lncRNA	580	1.43795e-05	-1.43795e-05	2.66999e-05	0.000104141	0.000104141	8.16341e-05	8.9627	6.2718	8.1455	6.4524	5.0528	0.99585	3.1712	6.742	18.961	13.548	22.931	-0.26641	1	0	2.02064	0.0109077	1.96227
ENSG00000181773.7	GPR3	protein_coding	2035	2.66588e-05	-2.66588e-05	2.1965e-05	0.00010409	0.00010409	7.85225e-05	7.1257	6.0127	5.5137	4.904	4.8004	4.5413	3.6153	6.3137	12.786	16.377	14.402	-0.298316	1	0	1.86236	3.9988e-05	4.39807
ENSG00000112167.10	SAYSD1	protein_coding	2173	2.64686e-05	-2.64686e-05	6.97292e-05	0.000104087	0.000104087	4.39135e-06	16.872	17.197	13.452	12.63	14.685	10.366	11.85	11.568	16.417	18.455	32.189	-0.179376	0.622064	0.206165	0.892345	0.00708632	2.14958
ENSG00000140968.11	IRF8	protein_coding	4601	4.75727e-06	-4.75727e-06	6.21309e-05	0.00010407	0.00010407	1.36976e-05	8.2656	9.5594	9.6264	7.456	8.7051	5.0215	6.9291	5.8278	9.7943	9.2459	16.22	-0.00048248	0.967207	0.0144807	0.898553	0.00385516	2.41396
ENSG00000186001.14	LRCH3	protein_coding	10473	3.31589e-05	-3.31589e-05	2.18643e-05	0.000104065	0.000104065	6.96566e-05	32.342	31.481	29.378	26.145	27.703	44.672	48.764	42.138	45.231	48.458	112.15	-0.10545	0.342901	0.464832	0.362533	0.00231354	2.63572
ENSG00000101638.13	ST8SIA5	protein_coding	14174	1.99695e-05	1.99695e-05	1.2393e-05	0.000104056	0.000104056	5.4764e-05	7.2	6.8827	6.7288	7.1949	6.1799	8.476	6.445	6.3847	8.2889	9.673	17.168	0.067001	0.656133	0.183008	0.802952	2.73733e-05	4.56267
[truncated: 17,096 more rows]

## Sheet: Pathways
_MEMBER_ripPC1signed_down	_MEMBER_ripPC1signed_up	_MEMBER_rnaseq_signedPC1_down	_MEMBER_rnaseq_signedPC1_up	_LogP_ripPC1signed_down	_LogP_ripPC1signed_up	_LogP_rnaseq_signedPC1_down	_LogP_rnaseq_signedPC1_up	GO	_PATTERN_	_RANK_	GiniIndex	Category	CategoryID	Description	PARENT_GO	LogP	Enrichment	Z-score	#TotalGeneInLibrary	#GeneInGO	#GeneInHitList	#GeneInGOAndHitList	%InGO	STDV %InGO	GeneID	Hits	Log(q-value)	EvidenceCutoff	GROUP_ID	FirstInGroupByEnrichment	FirstInGroupByLogP	BestLogPInGroup	BestEnrichmentInGroup	URL
[truncated: 2,782 more rows]
